# Supplementary material for: The prevalence of Caenorhabditis elegans across 1.5 years in selected North German locations: the importance of substrate type, abiotic parameters, and Caenorhabditis competitors
Source: BMC Ecol. 2014 Feb 6;14:4. doi: 10.1186/1472-6785-14-4 (PMC3918102; doi:10.1186/1472-6785-14-4)
Supplement: Additional file 5: Table S1 — Complete list of newly isolated Caenorhabditis strains. The list contains information on strain name, internal strain code, independence of samples, exact location of origin, substrate from which nematodes were isolated, and date of sampling. [file 1472-6785-14-4-S5.xlsx]

## Sheet: MY list
Strain Name	Internal code	Species	Genotype	Storage Location	GPS	Place	Substrate	Date of sampling	Sampled by	Isolated by	Comments	Submitter's Name	Submitter's Email
MY508	E13c7	C. elegans	C. elegans wild isolate	MY	51.950777 - 7.536628	Private garden, Roxel, Nordrhein-Westfalen, Germany	compost heap	2011-07-28	Carola Petersen	Carola Petersen	species identified with species specific primers	Hinrich Schulenburg	hschulenburg@zoologie.uni-kiel.de
MY509	E13c6	C. elegans	C. elegans wild isolate	MY	51.950777 - 7.536628	Private garden, Roxel, Nordrhein-Westfalen, Germany	compost heap	2011-07-28	Carola Petersen	Carola Petersen	species identified with species specific primers	Hinrich Schulenburg	hschulenburg@zoologie.uni-kiel.de
MY510	E17c3	C. elegans	C. elegans wild isolate	MY	51.950777 - 7.536628	Private garden, Roxel, Nordrhein-Westfalen, Germany	compost heap	2011-07-28	Carola Petersen	Carola Petersen	species identified with species specific primers	Hinrich Schulenburg	hschulenburg@zoologie.uni-kiel.de
MY511	E13c10	C. elegans	C. elegans wild isolate	MY	51.950777 - 7.536628	Private garden, Roxel, Nordrhein-Westfalen, Germany	compost heap	2011-07-28	Carola Petersen	Carola Petersen	species identified with species specific primers	Hinrich Schulenburg	hschulenburg@zoologie.uni-kiel.de
MY512	E17c8	C. elegans	C. elegans wild isolate	MY	51.950777 - 7.536628	Private garden, Roxel, Nordrhein-Westfalen, Germany	compost heap	2011-07-28	Carola Petersen	Carola Petersen	species identified with species specific primers	Hinrich Schulenburg	hschulenburg@zoologie.uni-kiel.de
MY513	E17c4	C. elegans	C. elegans wild isolate	MY	51.950777 - 7.536628	Private garden, Roxel, Nordrhein-Westfalen, Germany	compost heap	2011-07-28	Carola Petersen	Carola Petersen	species identified with species specific primers	Hinrich Schulenburg	hschulenburg@zoologie.uni-kiel.de
MY514	E13c8	C. elegans	C. elegans wild isolate	MY	51.950777 - 7.536628	Private garden, Roxel, Nordrhein-Westfalen, Germany	compost heap	2011-07-28	Carola Petersen	Carola Petersen	species identified with species specific primers	Hinrich Schulenburg	hschulenburg@zoologie.uni-kiel.de
MY515	E13c9	C. elegans	C. elegans wild isolate	MY	51.950777 - 7.536628	Private garden, Roxel, Nordrhein-Westfalen, Germany	compost heap	2011-07-28	Carola Petersen	Carola Petersen	species identified with species specific primers	Hinrich Schulenburg	hschulenburg@zoologie.uni-kiel.de
MY516	E14c3	C. elegans	C. elegans wild isolate	MY	51.950777 - 7.536628	Private garden, Roxel, Nordrhein-Westfalen, Germany	compost heap	2011-07-28	Carola Petersen	Carola Petersen	species identified with species specific primers	Hinrich Schulenburg	hschulenburg@zoologie.uni-kiel.de
MY517	E17c2	C. elegans	C. elegans wild isolate	MY	51.950777 - 7.536628	Private garden, Roxel, Nordrhein-Westfalen, Germany	compost heap	2011-07-28	Carola Petersen	Carola Petersen	species identified with species specific primers	Hinrich Schulenburg	hschulenburg@zoologie.uni-kiel.de
MY520	E17c5	C. elegans	C. elegans wild isolate	MY	51.950777 - 7.536628	Private garden, Roxel, Nordrhein-Westfalen, Germany	compost heap	2011-07-28	Carola Petersen	Carola Petersen	species identified with species specific primers	Hinrich Schulenburg	hschulenburg@zoologie.uni-kiel.de
MY521	E17c1	C. elegans	C. elegans wild isolate	MY	51.950777 - 7.536628	Private garden, Roxel, Nordrhein-Westfalen, Germany	compost heap	2011-07-28	Carola Petersen	Carola Petersen	species identified with species specific primers	Hinrich Schulenburg	hschulenburg@zoologie.uni-kiel.de
MY522	E13c11	C. elegans	C. elegans wild isolate	MY	51.950777 - 7.536628	Private garden, Roxel, Nordrhein-Westfalen, Germany	compost heap	2011-07-28	Carola Petersen	Carola Petersen	species identified with species specific primers	Hinrich Schulenburg	hschulenburg@zoologie.uni-kiel.de
MY523	E14c2	C. elegans	C. elegans wild isolate	MY	51.950777 - 7.536628	Private garden, Roxel, Nordrhein-Westfalen, Germany	compost heap	2011-07-28	Carola Petersen	Carola Petersen	species identified with species specific primers	Hinrich Schulenburg	hschulenburg@zoologie.uni-kiel.de
MY524	E15c7	C. elegans	C. elegans wild isolate	MY	51.950777 - 7.536628	Private garden, Roxel, Nordrhein-Westfalen, Germany	compost heap	2011-11-28	Carola Petersen	Carola Petersen	species identified with species specific primers	Hinrich Schulenburg	hschulenburg@zoologie.uni-kiel.de
MY525	E14c9	C. elegans	C. elegans wild isolate	MY	51.950777 - 7.536628	Private garden, Roxel, Nordrhein-Westfalen, Germany	compost heap	2011-07-28	Carola Petersen	Carola Petersen	species identified with species specific primers	Hinrich Schulenburg	hschulenburg@zoologie.uni-kiel.de
MY526	E13c12	C. elegans	C. elegans wild isolate	MY	51.950777 - 7.536628	Private garden, Roxel, Nordrhein-Westfalen, Germany	compost heap	2011-07-28	Carola Petersen	Carola Petersen	species identified with species specific primers	Hinrich Schulenburg	hschulenburg@zoologie.uni-kiel.de
MY527	D54c10	C. remanei	C. remanei wild isolate	MY	51.950723 - 7.599099	Farming museum, Muenster, Nordrhein-Westfalen, Germany	compost heap	2011-09-09	Carola Petersen	Carola Petersen	species identified with species specific primers	Hinrich Schulenburg	hschulenburg@zoologie.uni-kiel.de
MY529	A28c11	C. remanei	C. remanei wild isolate	MY	54.346355 - 10.117737	Botanical garden, Kiel, Schleswig-Holstein, Germany	compost heap	2011-08-25	Carola Petersen	Carola Petersen	species identified with species specific primers	Hinrich Schulenburg	hschulenburg@zoologie.uni-kiel.de
MY530	A28c2	C. remanei	C. remanei wild isolate	MY	54.346355 - 10.117737	Botanical garden, Kiel, Schleswig-Holstein, Germany	compost heap	2011-08-25	Carola Petersen	Carola Petersen	species identified with species specific primers	Hinrich Schulenburg	hschulenburg@zoologie.uni-kiel.de
MY531	A28c13	C. remanei	C. remanei wild isolate	MY	54.346355 - 10.117737	Botanical garden, Kiel, Schleswig-Holstein, Germany	compost heap	2011-08-25	Carola Petersen	Carola Petersen	species identified with species specific primers	Hinrich Schulenburg	hschulenburg@zoologie.uni-kiel.de
MY532	A31a15	C. remanei	C. remanei wild isolate	MY	54.346355 - 10.117737	Botanical garden, Kiel, Schleswig-Holstein, Germany	rotting apple	2011-08-25	Carola Petersen	Carola Petersen	species identified with species specific primers	Hinrich Schulenburg	hschulenburg@zoologie.uni-kiel.de
MY533	A31a4	C. remanei	C. remanei wild isolate	MY	54.346355 - 10.117737	Botanical garden, Kiel, Schleswig-Holstein, Germany	rotting apple	2011-08-25	Carola Petersen	Carola Petersen	species identified with species specific primers	Hinrich Schulenburg	hschulenburg@zoologie.uni-kiel.de
MY534	A31a1	C. remanei	C. remanei wild isolate	MY	54.346355 - 10.117737	Botanical garden, Kiel, Schleswig-Holstein, Germany	rotting apple	2011-08-25	Carola Petersen	Carola Petersen	species identified with species specific primers	Hinrich Schulenburg	hschulenburg@zoologie.uni-kiel.de
MY535	A28c14	C. remanei	C. remanei wild isolate	MY	54.346355 - 10.117737	Botanical garden, Kiel, Schleswig-Holstein, Germany	compost heap	2011-08-25	Carola Petersen	Carola Petersen	species identified with species specific primers	Hinrich Schulenburg	hschulenburg@zoologie.uni-kiel.de
MY536	A28c1	C. remanei	C. remanei wild isolate	MY	54.346355 - 10.117737	Botanical garden, Kiel, Schleswig-Holstein, Germany	compost heap	2011-08-25	Carola Petersen	Carola Petersen	species identified with species specific primers	Hinrich Schulenburg	hschulenburg@zoologie.uni-kiel.de
MY537	A31a2	C. remanei	C. remanei wild isolate	MY	54.346355 - 10.117737	Botanical garden, Kiel, Schleswig-Holstein, Germany	rotting apple	2011-08-25	Carola Petersen	Carola Petersen	species identified with species specific primers	Hinrich Schulenburg	hschulenburg@zoologie.uni-kiel.de
MY539	A20c5	C.briggsae	C. briggsae wild isolate	MY	54.346355 - 10.117737	Botanical garden, Kiel, Schleswig-Holstein, Germany	compost heap	2011-08-01	Carola Petersen	Carola Petersen	species identified with species specific primers	Hinrich Schulenburg	hschulenburg@zoologie.uni-kiel.de
MY540	D54c6	C. remanei	C. remanei wild isolate	MY	51.950723 - 7.599099	Farming museum, Muenster, Nordrhein-Westfalen, Germany	compost heap	2011-09-09	Carola Petersen	Carola Petersen	species identified with species specific primers	Hinrich Schulenburg	hschulenburg@zoologie.uni-kiel.de
MY541	D47a9	C. remanei	C. remanei wild isolate	MY	51.950723 - 7.599099	Farming museum, Muenster, Nordrhein-Westfalen, Germany	rotting apple	2011-09-09	Carola Petersen	Carola Petersen	species identified with species specific primers	Hinrich Schulenburg	hschulenburg@zoologie.uni-kiel.de
MY542	D54c9	C. remanei	C. remanei wild isolate	MY	51.950723 - 7.599099	Farming museum, Muenster, Nordrhein-Westfalen, Germany	compost heap	2011-09-09	Carola Petersen	Carola Petersen	species identified with species specific primers	Hinrich Schulenburg	hschulenburg@zoologie.uni-kiel.de
MY543	D47a10	C. remanei	C. remanei wild isolate	MY	51.950723 - 7.599099	Farming museum, Muenster, Nordrhein-Westfalen, Germany	rotting apple	2011-09-09	Carola Petersen	Carola Petersen	species identified with species specific primers	Hinrich Schulenburg	hschulenburg@zoologie.uni-kiel.de
MY544	D47a14	C. remanei	C. remanei wild isolate	MY	51.950723 - 7.599099	Farming museum, Muenster, Nordrhein-Westfalen, Germany	rotting apple	2011-09-09	Carola Petersen	Carola Petersen	species identified with species specific primers	Hinrich Schulenburg	hschulenburg@zoologie.uni-kiel.de
MY545	D47a12	C. remanei	C. remanei wild isolate	MY	51.950723 - 7.599099	Farming museum, Muenster, Nordrhein-Westfalen, Germany	rotting apple	2011-09-09	Carola Petersen	Carola Petersen	species identified with species specific primers	Hinrich Schulenburg	hschulenburg@zoologie.uni-kiel.de
MY546	D47a15	C. remanei	C. remanei wild isolate	MY	51.950723 - 7.599099	Farming museum, Muenster, Nordrhein-Westfalen, Germany	rotting apple	2011-09-09	Carola Petersen	Carola Petersen	species identified with species specific primers	Hinrich Schulenburg	hschulenburg@zoologie.uni-kiel.de
MY547	D47a3	C. remanei	C. remanei wild isolate	MY	51.950723 - 7.599099	Farming museum, Muenster, Nordrhein-Westfalen, Germany	rotting apple	2011-09-09	Carola Petersen	Carola Petersen	species identified with species specific primers	Hinrich Schulenburg	hschulenburg@zoologie.uni-kiel.de
MY548	D47a13	C. remanei	C. remanei wild isolate	MY	51.950723 - 7.599099	Farming museum, Muenster, Nordrhein-Westfalen, Germany	rotting apple	2011-09-09	Carola Petersen	Carola Petersen	species identified with species specific primers	Hinrich Schulenburg	hschulenburg@zoologie.uni-kiel.de
MY549	D47a11	C. remanei	C. remanei wild isolate	MY	51.950723 - 7.599099	Farming museum, Muenster, Nordrhein-Westfalen, Germany	rotting apple	2011-09-09	Carola Petersen	Carola Petersen	species identified with species specific primers	Hinrich Schulenburg	hschulenburg@zoologie.uni-kiel.de
MY550	D47a1	C. remanei	C. remanei wild isolate	MY	51.950723 - 7.599099	Farming museum, Muenster, Nordrhein-Westfalen, Germany	rotting apple	2011-09-09	Carola Petersen	Carola Petersen	species identified with species specific primers	Hinrich Schulenburg	hschulenburg@zoologie.uni-kiel.de
MY551	D47a6	C. remanei	C. remanei wild isolate	MY	51.950723 - 7.599099	Farming museum, Muenster, Nordrhein-Westfalen, Germany	rotting apple	2011-09-09	Carola Petersen	Carola Petersen	species identified with species specific primers	Hinrich Schulenburg	hschulenburg@zoologie.uni-kiel.de
MY552	D54c15	C. remanei	C. remanei wild isolate	MY	51.950723 - 7.599099	Farming museum, Muenster, Nordrhein-Westfalen, Germany	compost heap	2011-09-09	Carola Petersen	Carola Petersen	species identified with species specific primers	Hinrich Schulenburg	hschulenburg@zoologie.uni-kiel.de
MY553	A28c10	C. remanei	C. remanei wild isolate	MY	54.346355 - 10.117737	Botanical garden, Kiel, Schleswig-Holstein, Germany	compost heap	2011-08-25	Carola Petersen	Carola Petersen	species identified with species specific primers	Hinrich Schulenburg	hschulenburg@zoologie.uni-kiel.de
MY554	A28c6	C. remanei	C. remanei wild isolate	MY	54.346355 - 10.117737	Botanical garden, Kiel, Schleswig-Holstein, Germany	compost heap	2011-08-25	Carola Petersen	Carola Petersen	species identified with species specific primers	Hinrich Schulenburg	hschulenburg@zoologie.uni-kiel.de
MY555	A28c3	C. remanei	C. remanei wild isolate	MY	54.346355 - 10.117737	Botanical garden, Kiel, Schleswig-Holstein, Germany	compost heap	2011-08-25	Carola Petersen	Carola Petersen	species identified with species specific primers	Hinrich Schulenburg	hschulenburg@zoologie.uni-kiel.de
MY556	A28c4	C. remanei	C. remanei wild isolate	MY	54.346355 - 10.117737	Botanical garden, Kiel, Schleswig-Holstein, Germany	compost heap	2011-08-25	Carola Petersen	Carola Petersen	species identified with species specific primers	Hinrich Schulenburg	hschulenburg@zoologie.uni-kiel.de
MY557	A31a6	C. remanei	C. remanei wild isolate	MY	54.346355 - 10.117737	Botanical garden, Kiel, Schleswig-Holstein, Germany	rotting apple	2011-08-25	Carola Petersen	Carola Petersen	species identified with species specific primers	Hinrich Schulenburg	hschulenburg@zoologie.uni-kiel.de
MY558	A31a7	C. remanei	C. remanei wild isolate	MY	54.346355 - 10.117737	Botanical garden, Kiel, Schleswig-Holstein, Germany	rotting apple	2011-08-25	Carola Petersen	Carola Petersen	species identified with species specific primers	Hinrich Schulenburg	hschulenburg@zoologie.uni-kiel.de
MY561	E35c4	C. elegans	C. elegans wild isolate	MY	51.950777 - 7.536628	Private garden, Roxel, Nordrhein-Westfalen, Germany	compost heap	2011-09-08	Carola Petersen	Carola Petersen	species identified with species specific primers	Hinrich Schulenburg	hschulenburg@zoologie.uni-kiel.de
MY562	E35c5	C. elegans	C. elegans wild isolate	MY	51.950777 - 7.536628	Private garden, Roxel, Nordrhein-Westfalen, Germany	compost heap	2011-09-08	Carola Petersen	Carola Petersen	species identified with species specific primers	Hinrich Schulenburg	hschulenburg@zoologie.uni-kiel.de
MY564	E38c6	C. elegans	C. elegans wild isolate	MY	51.950777 - 7.536628	Private garden, Roxel, Nordrhein-Westfalen, Germany	compost heap	2011-09-08	Carola Petersen	Carola Petersen	species identified with species specific primers	Hinrich Schulenburg	hschulenburg@zoologie.uni-kiel.de
MY565	E40c1	C. elegans	C. elegans wild isolate	MY	51.950777 - 7.536628	Private garden, Roxel, Nordrhein-Westfalen, Germany	compost heap	2011-09-08	Carola Petersen	Carola Petersen	species identified with species specific primers	Hinrich Schulenburg	hschulenburg@zoologie.uni-kiel.de
MY576	E40c4	C. elegans	C. elegans wild isolate	MY	51.950777 - 7.536628	Private garden, Roxel, Nordrhein-Westfalen, Germany	compost heap	2011-09-08	Carola Petersen	Carola Petersen	species identified with species specific primers	Hinrich Schulenburg	hschulenburg@zoologie.uni-kiel.de
MY577	E40c5	C. elegans	C. elegans wild isolate	MY	51.950777 - 7.536628	Private garden, Roxel, Nordrhein-Westfalen, Germany	compost heap	2011-09-08	Carola Petersen	Carola Petersen	species identified with species specific primers	Hinrich Schulenburg	hschulenburg@zoologie.uni-kiel.de
MY579	D54c13	C. elegans	C. elegans wild isolate	MY	51.950723 - 7.599099	Farming museum, Muenster, Nordrhein-Westfalen, Germany	compost heap	2011-09-09	Carola Petersen	Carola Petersen	species identified with species specific primers	Hinrich Schulenburg	hschulenburg@zoologie.uni-kiel.de
MY582	E38c7	C. elegans	C. elegans wild isolate	MY	51.950777 - 7.536628	Private garden, Roxel, Nordrhein-Westfalen, Germany	compost heap	2011-09-08	Carola Petersen	Carola Petersen	species identified with species specific primers	Hinrich Schulenburg	hschulenburg@zoologie.uni-kiel.de
MY583	E40c2	C. elegans	C. elegans wild isolate	MY	51.950777 - 7.536628	Private garden, Roxel, Nordrhein-Westfalen, Germany	compost heap	2011-09-08	Carola Petersen	Carola Petersen	species identified with species specific primers	Hinrich Schulenburg	hschulenburg@zoologie.uni-kiel.de
MY584	E40c3	C. elegans	C. elegans wild isolate	MY	51.950777 - 7.536628	Private garden, Roxel, Nordrhein-Westfalen, Germany	compost heap	2011-09-08	Carola Petersen	Carola Petersen	species identified with species specific primers	Hinrich Schulenburg	hschulenburg@zoologie.uni-kiel.de
MY585	E38c8	C. elegans	C. elegans wild isolate	MY	51.950777 - 7.536628	Private garden, Roxel, Nordrhein-Westfalen, Germany	compost heap	2011-09-08	Carola Petersen	Carola Petersen	species identified with species specific primers	Hinrich Schulenburg	hschulenburg@zoologie.uni-kiel.de
MY586	D54c11	C. elegans	C. elegans wild isolate	MY	51.950723 - 7.599099	Farming museum, Muenster, Nordrhein-Westfalen, Germany	compost heap	2011-09-09	Carola Petersen	Carola Petersen	species identified with species specific primers	Hinrich Schulenburg	hschulenburg@zoologie.uni-kiel.de
MY587	E35c1	C. elegans	C. elegans wild isolate	MY	51.950777 - 7.536628	Private garden, Roxel, Nordrhein-Westfalen, Germany	compost heap	2011-09-08	Carola Petersen	Carola Petersen	species identified with species specific primers	Hinrich Schulenburg	hschulenburg@zoologie.uni-kiel.de
MY588	E35c6	C. elegans	C. elegans wild isolate	MY	51.950777 - 7.536628	Private garden, Roxel, Nordrhein-Westfalen, Germany	compost heap	2011-09-08	Carola Petersen	Carola Petersen	species identified with species specific primers	Hinrich Schulenburg	hschulenburg@zoologie.uni-kiel.de
MY589	A27c2	C. elegans	C. elegans wild isolate	MY	54.346355 - 10.117737	Botanical garden, Kiel, Schleswig-Holstein, Germany	compost heap	2011-08-25	Carola Petersen	Carola Petersen	species identified with species specific primers	Hinrich Schulenburg	hschulenburg@zoologie.uni-kiel.de
MY597	D51a12	C. briggsae	C. briggsae wild isolate	MY	51.950723 - 7.599099	Farming museum, Muenster, Nordrhein-Westfalen, Germany	rotting apple	2011-09-09	Carola Petersen	Carola Petersen	species identified with species specific primers	Hinrich Schulenburg	hschulenburg@zoologie.uni-kiel.de
MY598	D51a14	C. briggsae	C. briggsae wild isolate	MY	51.950723 - 7.599099	Farming museum, Muenster, Nordrhein-Westfalen, Germany	rotting apple	2011-09-09	Carola Petersen	Carola Petersen	species identified with species specific primers	Hinrich Schulenburg	hschulenburg@zoologie.uni-kiel.de
MY600	D48a2	C. briggsae	C. briggsae wild isolate	MY	51.950723 - 7.599099	Farming museum, Muenster, Nordrhein-Westfalen, Germany	rotting apple	2011-09-09	Carola Petersen	Carola Petersen	species identified with species specific primers	Hinrich Schulenburg	hschulenburg@zoologie.uni-kiel.de
MY601	D51a11	C. briggsae	C. briggsae wild isolate	MY	51.950723 - 7.599099	Farming museum, Muenster, Nordrhein-Westfalen, Germany	rotting apple	2011-09-09	Carola Petersen	Carola Petersen	species identified with species specific primers	Hinrich Schulenburg	hschulenburg@zoologie.uni-kiel.de
MY608	D50c2	C. briggsae	C. briggsae wild isolate	MY	51.950723 - 7.599099	Farming museum, Muenster, Nordrhein-Westfalen, Germany	compost heap	2011-09-09	Carola Petersen	Carola Petersen	species identified with species specific primers	Hinrich Schulenburg	hschulenburg@zoologie.uni-kiel.de
MY611	D48a10	C. briggsae	C. briggsae wild isolate	MY	51.950723 - 7.599099	Farming museum, Muenster, Nordrhein-Westfalen, Germany	rotting apple	2011-09-09	Carola Petersen	Carola Petersen	species identified with species specific primers	Hinrich Schulenburg	hschulenburg@zoologie.uni-kiel.de
MY612	E40c10	C. elegans	C. elegans wild isolate	MY	51.950777 - 7.536628	Private garden, Roxel, Nordrhein-Westfalen, Germany	compost heap	2011-09-08	Carola Petersen	Carola Petersen	species identified with species specific primers	Hinrich Schulenburg	hschulenburg@zoologie.uni-kiel.de
MY613	E39c5	C. elegans	C. elegans wild isolate	MY	51.950777 - 7.536628	Private garden, Roxel, Nordrhein-Westfalen, Germany	compost heap	2011-09-08	Carola Petersen	Carola Petersen	species identified with species specific primers	Hinrich Schulenburg	hschulenburg@zoologie.uni-kiel.de
MY614	D54c12	C. remanei	C. remanei wild isolate	MY	51.950723 - 7.599099	Farming museum, Muenster, Nordrhein-Westfalen, Germany	compost heap	2011-09-09	Carola Petersen	Carola Petersen	species identified with species specific primers	Hinrich Schulenburg	hschulenburg@zoologie.uni-kiel.de
MY616	E39c11	C. elegans	C. elegans wild isolate	MY	51.950777 - 7.536628	Private garden, Roxel, Nordrhein-Westfalen, Germany	compost heap	2011-09-08	Carola Petersen	Carola Petersen	species identified with species specific primers	Hinrich Schulenburg	hschulenburg@zoologie.uni-kiel.de
MY617	D45a6	C. remanei	C. remanei wild isolate	MY	51.950723 - 7.599099	Farming museum, Muenster, Nordrhein-Westfalen, Germany	rotting apple	2011-09-09	Carola Petersen	Carola Petersen	species identified with species specific primers	Hinrich Schulenburg	hschulenburg@zoologie.uni-kiel.de
MY618	E38c13	C. elegans	C. elegans wild isolate	MY	51.950777 - 7.536628	Private garden, Roxel, Nordrhein-Westfalen, Germany	compost heap	2011-09-08	Carola Petersen	Carola Petersen	species identified with species specific primers	Hinrich Schulenburg	hschulenburg@zoologie.uni-kiel.de
MY619	D45a9	C. remanei	C. remanei wild isolate	MY	51.950723 - 7.599099	Farming museum, Muenster, Nordrhein-Westfalen, Germany	rotting apple	2011-09-09	Carola Petersen	Carola Petersen	species identified with species specific primers	Hinrich Schulenburg	hschulenburg@zoologie.uni-kiel.de
MY620	E38c15	C. elegans	C. elegans wild isolate	MY	51.950777 - 7.536628	Private garden, Roxel, Nordrhein-Westfalen, Germany	compost heap	2011-09-08	Carola Petersen	Carola Petersen	species identified with species specific primers	Hinrich Schulenburg	hschulenburg@zoologie.uni-kiel.de
MY621	E37c15	C. elegans	C. elegans wild isolate	MY	51.950777 - 7.536628	Private garden, Roxel, Nordrhein-Westfalen, Germany	compost heap	2011-09-08	Carola Petersen	Carola Petersen	species identified with species specific primers	Hinrich Schulenburg	hschulenburg@zoologie.uni-kiel.de
MY623	E37c13	C. elegans	C. elegans wild isolate	MY	51.950777 - 7.536628	Private garden, Roxel, Nordrhein-Westfalen, Germany	compost heap	2011-09-08	Carola Petersen	Carola Petersen	species identified with species specific primers	Hinrich Schulenburg	hschulenburg@zoologie.uni-kiel.de
MY624	E40c11	C. elegans	C. elegans wild isolate	MY	51.950777 - 7.536628	Private garden, Roxel, Nordrhein-Westfalen, Germany	compost heap	2011-09-08	Carola Petersen	Carola Petersen	species identified with species specific primers	Hinrich Schulenburg	hschulenburg@zoologie.uni-kiel.de
MY625	D54c8	C. remanei	C. remanei wild isolate	MY	51.950723 - 7.599099	Farming museum, Muenster, Nordrhein-Westfalen, Germany	compost heap	2011-09-09	Carola Petersen	Carola Petersen	species identified with species specific primers	Hinrich Schulenburg	hschulenburg@zoologie.uni-kiel.de
MY626	A28c17	C. remanei	C. remanei wild isolate	MY	54.346355 - 10.117737	Botanical garden, Kiel, Schleswig-Holstein, Germany	compost heap	2011-08-25	Carola Petersen	Carola Petersen	species identified with species specific primers	Hinrich Schulenburg	hschulenburg@zoologie.uni-kiel.de
MY627	E38c2	C. elegans	C. elegans wild isolate	MY	51.950777 - 7.536628	Private garden, Roxel, Nordrhein-Westfalen, Germany	compost heap	2011-09-08	Carola Petersen	Carola Petersen	species identified with species specific primers	Hinrich Schulenburg	hschulenburg@zoologie.uni-kiel.de
MY628	E37c3	C. elegans	C. elegans wild isolate	MY	51.950777 - 7.536628	Private garden, Roxel, Nordrhein-Westfalen, Germany	compost heap	2011-09-08	Carola Petersen	Carola Petersen	species identified with species specific primers	Hinrich Schulenburg	hschulenburg@zoologie.uni-kiel.de
MY629	E37c2	C. elegans	C. elegans wild isolate	MY	51.950777 - 7.536628	Private garden, Roxel, Nordrhein-Westfalen, Germany	compost heap	2011-09-08	Carola Petersen	Carola Petersen	species identified with species specific primers	Hinrich Schulenburg	hschulenburg@zoologie.uni-kiel.de
MY630	E40c15	C. elegans	C. elegans wild isolate	MY	51.950777 - 7.536628	Private garden, Roxel, Nordrhein-Westfalen, Germany	compost heap	2011-09-08	Carola Petersen	Carola Petersen	species identified with species specific primers	Hinrich Schulenburg	hschulenburg@zoologie.uni-kiel.de
MY631	E40c13	C. elegans	C. elegans wild isolate	MY	51.950777 - 7.536628	Private garden, Roxel, Nordrhein-Westfalen, Germany	compost heap	2011-09-08	Carola Petersen	Carola Petersen	species identified with species specific primers	Hinrich Schulenburg	hschulenburg@zoologie.uni-kiel.de
MY632	E40c12	C. elegans	C. elegans wild isolate	MY	51.950777 - 7.536628	Private garden, Roxel, Nordrhein-Westfalen, Germany	compost heap	2011-09-08	Carola Petersen	Carola Petersen	species identified with species specific primers	Hinrich Schulenburg	hschulenburg@zoologie.uni-kiel.de
MY633	E39c3	C. elegans	C. elegans wild isolate	MY	51.950777 - 7.536628	Private garden, Roxel, Nordrhein-Westfalen, Germany	compost heap	2011-09-08	Carola Petersen	Carola Petersen	species identified with species specific primers	Hinrich Schulenburg	hschulenburg@zoologie.uni-kiel.de
MY634	E39c10	C. elegans	C. elegans wild isolate	MY	51.950777 - 7.536628	Private garden, Roxel, Nordrhein-Westfalen, Germany	compost heap	2011-09-08	Carola Petersen	Carola Petersen	species identified with species specific primers	Hinrich Schulenburg	hschulenburg@zoologie.uni-kiel.de
MY635	E38c12	C. elegans	C. elegans wild isolate	MY	51.950777 - 7.536628	Private garden, Roxel, Nordrhein-Westfalen, Germany	compost heap	2011-09-08	Carola Petersen	Carola Petersen	species identified with species specific primers	Hinrich Schulenburg	hschulenburg@zoologie.uni-kiel.de
MY636	E38c9	C. elegans	C. elegans wild isolate	MY	51.950777 - 7.536628	Private garden, Roxel, Nordrhein-Westfalen, Germany	compost heap	2011-09-08	Carola Petersen	Carola Petersen	species identified with species specific primers	Hinrich Schulenburg	hschulenburg@zoologie.uni-kiel.de
MY637	E39c14	C. elegans	C. elegans wild isolate	MY	51.950777 - 7.536628	Private garden, Roxel, Nordrhein-Westfalen, Germany	compost heap	2011-09-08	Carola Petersen	Carola Petersen	species identified with species specific primers	Hinrich Schulenburg	hschulenburg@zoologie.uni-kiel.de
MY638	E35c2	C. elegans	C. elegans wild isolate	MY	51.950777 - 7.536628	Private garden, Roxel, Nordrhein-Westfalen, Germany	compost heap	2011-09-08	Carola Petersen	Carola Petersen	species identified with species specific primers	Hinrich Schulenburg	hschulenburg@zoologie.uni-kiel.de
MY639	E40c6	C. elegans	C. elegans wild isolate	MY	51.950777 - 7.536628	Private garden, Roxel, Nordrhein-Westfalen, Germany	compost heap	2011-09-08	Carola Petersen	Carola Petersen	species identified with species specific primers	Hinrich Schulenburg	hschulenburg@zoologie.uni-kiel.de
MY640	E37c1	C. elegans	C. elegans wild isolate	MY	51.950777 - 7.536628	Private garden, Roxel, Nordrhein-Westfalen, Germany	compost heap	2011-09-08	Carola Petersen	Carola Petersen	species identified with species specific primers	Hinrich Schulenburg	hschulenburg@zoologie.uni-kiel.de
MY641	E39c9	C. elegans	C. elegans wild isolate	MY	51.950777 - 7.536628	Private garden, Roxel, Nordrhein-Westfalen, Germany	compost heap	2011-09-08	Carola Petersen	Carola Petersen	species identified with species specific primers	Hinrich Schulenburg	hschulenburg@zoologie.uni-kiel.de
MY642	E39c1	C. elegans	C. elegans wild isolate	MY	51.950777 - 7.536628	Private garden, Roxel, Nordrhein-Westfalen, Germany	compost heap	2011-09-08	Carola Petersen	Carola Petersen	species identified with species specific primers	Hinrich Schulenburg	hschulenburg@zoologie.uni-kiel.de
MY643	E39c2	C. elegans	C. elegans wild isolate	MY	51.950777 - 7.536628	Private garden, Roxel, Nordrhein-Westfalen, Germany	compost heap	2011-09-08	Carola Petersen	Carola Petersen	species identified with species specific primers	Hinrich Schulenburg	hschulenburg@zoologie.uni-kiel.de
MY644	E39c15	C. elegans	C. elegans wild isolate	MY	51.950777 - 7.536628	Private garden, Roxel, Nordrhein-Westfalen, Germany	compost heap	2011-09-08	Carola Petersen	Carola Petersen	species identified with species specific primers	Hinrich Schulenburg	hschulenburg@zoologie.uni-kiel.de
MY645	E39c8	C. elegans	C. elegans wild isolate	MY	51.950777 - 7.536628	Private garden, Roxel, Nordrhein-Westfalen, Germany	compost heap	2011-09-08	Carola Petersen	Carola Petersen	species identified with species specific primers	Hinrich Schulenburg	hschulenburg@zoologie.uni-kiel.de
MY647	D45a1	C. remanei	C. remanei wild isolate	MY	51.950723 - 7.599099	Farming museum, Muenster, Nordrhein-Westfalen, Germany	rotting apple
MY648	E39c6	C. elegans	C. elegans wild isolate	MY	51.950777 - 7.536628	Private garden, Roxel, Nordrhein-Westfalen, Germany	compost heap	2011-09-08	Carola Petersen	Carola Petersen	species identified with species specific primers	Hinrich Schulenburg	hschulenburg@zoologie.uni-kiel.de
MY649	E35c17	C. elegans	C. elegans wild isolate	MY	51.950777 - 7.536628	Private garden, Roxel, Nordrhein-Westfalen, Germany	compost heap	2011-09-08	Carola Petersen	Carola Petersen	species identified with species specific primers	Hinrich Schulenburg	hschulenburg@zoologie.uni-kiel.de
MY650	E39c4	C. elegans	C. elegans wild isolate	MY	51.950777 - 7.536628	Private garden, Roxel, Nordrhein-Westfalen, Germany	compost heap	2011-09-08	Carola Petersen	Carola Petersen	species identified with species specific primers	Hinrich Schulenburg	hschulenburg@zoologie.uni-kiel.de
MY651	E35c3	C. elegans	C. elegans wild isolate	MY	51.950777 - 7.536628	Private garden, Roxel, Nordrhein-Westfalen, Germany	compost heap	2011-09-08	Carola Petersen	Carola Petersen	species identified with species specific primers	Hinrich Schulenburg	hschulenburg@zoologie.uni-kiel.de
MY652	E35c9	C. elegans	C. elegans wild isolate	MY	51.950777 - 7.536628	Private garden, Roxel, Nordrhein-Westfalen, Germany	compost heap	2011-09-08	Carola Petersen	Carola Petersen	species identified with species specific primers	Hinrich Schulenburg	hschulenburg@zoologie.uni-kiel.de
MY653	E39c7	C. elegans	C. elegans wild isolate	MY	51.950777 - 7.536628	Private garden, Roxel, Nordrhein-Westfalen, Germany	compost heap	2011-09-08	Carola Petersen	Carola Petersen	species identified with species specific primers	Hinrich Schulenburg	hschulenburg@zoologie.uni-kiel.de
MY654	E40c7	C. elegans	C. elegans wild isolate	MY	51.950777 - 7.536628	Private garden, Roxel, Nordrhein-Westfalen, Germany	compost heap	2011-09-08	Carola Petersen	Carola Petersen	species identified with species specific primers	Hinrich Schulenburg	hschulenburg@zoologie.uni-kiel.de
MY655	E40c14	C. elegans	C. elegans wild isolate	MY	51.950777 - 7.536628	Private garden, Roxel, Nordrhein-Westfalen, Germany	compost heap	2011-09-08	Carola Petersen	Carola Petersen	species identified with species specific primers	Hinrich Schulenburg	hschulenburg@zoologie.uni-kiel.de
MY656	E40c9	C. elegans	C. elegans wild isolate	MY	51.950777 - 7.536628	Private garden, Roxel, Nordrhein-Westfalen, Germany	compost heap	2011-09-08	Carola Petersen	Carola Petersen	species identified with species specific primers	Hinrich Schulenburg	hschulenburg@zoologie.uni-kiel.de
MY657	A28c15	C. remanei	C. remanei wild isolate	MY	54.346355 - 10.117737	Botanical garden, Kiel, Schleswig-Holstein, Germany	compost heap	2011-08-25	Carola Petersen	Carola Petersen	species identified with species specific primers	Hinrich Schulenburg	hschulenburg@zoologie.uni-kiel.de
MY658	E39c12	C. elegans	C. elegans wild isolate	MY	51.950777 - 7.536628	Private garden, Roxel, Nordrhein-Westfalen, Germany	compost heap	2011-09-08	Carola Petersen	Carola Petersen	species identified with species specific primers	Hinrich Schulenburg	hschulenburg@zoologie.uni-kiel.de
MY659	E39c13	C. elegans	C. elegans wild isolate	MY	51.950777 - 7.536628	Private garden, Roxel, Nordrhein-Westfalen, Germany	compost heap	2011-09-08	Carola Petersen	Carola Petersen	species identified with species specific primers	Hinrich Schulenburg	hschulenburg@zoologie.uni-kiel.de
MY660	E38c11	C. elegans	C. elegans wild isolate	MY	51.950777 - 7.536628	Private garden, Roxel, Nordrhein-Westfalen, Germany	compost heap	2011-09-08	Carola Petersen	Carola Petersen	species identified with species specific primers	Hinrich Schulenburg	hschulenburg@zoologie.uni-kiel.de
MY671	A80a13	C. remanei	C. remanei wild isolate	MY	54.346355 - 10.117737	Botanical garden, Kiel, Schleswig-Holstein, Germany	rotting apple	2011-09-27	Carola Petersen	Carola Petersen	species identified with species specific primers	Hinrich Schulenburg	hschulenburg@zoologie.uni-kiel.de
MY673	A72c7	C. elegans	C. elegans wild isolate	MY	54.346355 - 10.117737	Botanical garden, Kiel, Schleswig-Holstein, Germany	compost heap	2011-09-27	Carola Petersen	Carola Petersen	species identified with species specific primers	Hinrich Schulenburg	hschulenburg@zoologie.uni-kiel.de
MY674	A74c14	C. elegans	C. elegans wild isolate	MY	54.346355 - 10.117737	Botanical garden, Kiel, Schleswig-Holstein, Germany	compost heap	2011-09-27	Carola Petersen	Carola Petersen	species identified with species specific primers	Hinrich Schulenburg	hschulenburg@zoologie.uni-kiel.de
MY675	A74c4	C. elegans	C. elegans wild isolate	MY	54.346355 - 10.117737	Botanical garden, Kiel, Schleswig-Holstein, Germany	compost heap	2011-09-27	Carola Petersen	Carola Petersen	species identified with species specific primers	Hinrich Schulenburg	hschulenburg@zoologie.uni-kiel.de
MY676	A73c15	C. elegans	C. elegans wild isolate	MY	54.346355 - 10.117737	Botanical garden, Kiel, Schleswig-Holstein, Germany	compost heap	2011-09-27	Carola Petersen	Carola Petersen	species identified with species specific primers	Hinrich Schulenburg	hschulenburg@zoologie.uni-kiel.de
MY677	A73c2	C. elegans	C. elegans wild isolate	MY	54.346355 - 10.117737	Botanical garden, Kiel, Schleswig-Holstein, Germany	compost heap	2011-09-27	Carola Petersen	Carola Petersen	species identified with species specific primers	Hinrich Schulenburg	hschulenburg@zoologie.uni-kiel.de
MY678	A73c4	C. elegans	C. elegans wild isolate	MY	54.346355 - 10.117737	Botanical garden, Kiel, Schleswig-Holstein, Germany	compost heap	2011-09-27	Carola Petersen	Carola Petersen	species identified with species specific primers	Hinrich Schulenburg	hschulenburg@zoologie.uni-kiel.de
MY679	A73c10	C. elegans	C. elegans wild isolate	MY	54.346355 - 10.117737	Botanical garden, Kiel, Schleswig-Holstein, Germany	compost heap	2011-09-27	Carola Petersen	Carola Petersen	species identified with species specific primers	Hinrich Schulenburg	hschulenburg@zoologie.uni-kiel.de
MY680	A73c5	C. elegans	C. elegans wild isolate	MY	54.346355 - 10.117737	Botanical garden, Kiel, Schleswig-Holstein, Germany	compost heap	2011-09-27	Carola Petersen	Carola Petersen	species identified with species specific primers	Hinrich Schulenburg	hschulenburg@zoologie.uni-kiel.de
MY682	D48a3	C. briggsae	C. briggsae wild isolate	MY	51.950723 - 7.599099	Farming museum, Muenster, Nordrhein-Westfalen, Germany	rotting apple	2011-09-09	Carola Petersen	Carola Petersen	species identified with species specific primers	Hinrich Schulenburg	hschulenburg@zoologie.uni-kiel.de
MY684	A73c8	C. elegans	C. elegans wild isolate	MY	54.346355 - 10.117737	Botanical garden, Kiel, Schleswig-Holstein, Germany	compost heap	2011-09-27	Carola Petersen	Carola Petersen	species identified with species specific primers	Hinrich Schulenburg	hschulenburg@zoologie.uni-kiel.de
MY685	A74c10	C. elegans	C. elegans wild isolate	MY	54.346355 - 10.117737	Botanical garden, Kiel, Schleswig-Holstein, Germany	compost heap	2011-09-27	Carola Petersen	Carola Petersen	species identified with species specific primers	Hinrich Schulenburg	hschulenburg@zoologie.uni-kiel.de
MY686	A74c5	C. elegans	C. elegans wild isolate	MY	54.346355 - 10.117737	Botanical garden, Kiel, Schleswig-Holstein, Germany	compost heap	2011-09-27	Carola Petersen	Carola Petersen	species identified with species specific primers	Hinrich Schulenburg	hschulenburg@zoologie.uni-kiel.de
MY687	A74c2	C. elegans	C. elegans wild isolate	MY	54.346355 - 10.117737	Botanical garden, Kiel, Schleswig-Holstein, Germany	compost heap	2011-09-27	Carola Petersen	Carola Petersen	species identified with species specific primers	Hinrich Schulenburg	hschulenburg@zoologie.uni-kiel.de
MY688	A74c9	C. elegans	C. elegans wild isolate	MY	54.346355 - 10.117737	Botanical garden, Kiel, Schleswig-Holstein, Germany	compost heap	2011-09-27	Carola Petersen	Carola Petersen	species identified with species specific primers	Hinrich Schulenburg	hschulenburg@zoologie.uni-kiel.de
MY689	A75c4	C. elegans	C. elegans wild isolate	MY	54.346355 - 10.117737	Botanical garden, Kiel, Schleswig-Holstein, Germany	compost heap	2011-09-27	Carola Petersen	Carola Petersen	species identified with species specific primers	Hinrich Schulenburg	hschulenburg@zoologie.uni-kiel.de
MY690	A74c7	C. elegans	C. elegans wild isolate	MY	54.346355 - 10.117737	Botanical garden, Kiel, Schleswig-Holstein, Germany	compost heap	2011-09-27	Carola Petersen	Carola Petersen	species identified with species specific primers	Hinrich Schulenburg	hschulenburg@zoologie.uni-kiel.de
MY691	A74c15	C. elegans	C. elegans wild isolate	MY	54.346355 - 10.117737	Botanical garden, Kiel, Schleswig-Holstein, Germany	compost heap	2011-09-27	Carola Petersen	Carola Petersen	species identified with species specific primers	Hinrich Schulenburg	hschulenburg@zoologie.uni-kiel.de
MY692	A74c3	C. elegans	C. elegans wild isolate	MY	54.346355 - 10.117737	Botanical garden, Kiel, Schleswig-Holstein, Germany	compost heap	2011-09-27	Carola Petersen	Carola Petersen	species identified with species specific primers	Hinrich Schulenburg	hschulenburg@zoologie.uni-kiel.de
MY693	A73c6	C. elegans	C. elegans wild isolate	MY	54.346355 - 10.117737	Botanical garden, Kiel, Schleswig-Holstein, Germany	compost heap	2011-09-27	Carola Petersen	Carola Petersen	species identified with species specific primers	Hinrich Schulenburg	hschulenburg@zoologie.uni-kiel.de
MY694	E35c10	C. elegans	C. elegans wild isolate	MY	51.950777 - 7.536628	Private garden, Roxel, Nordrhein-Westfalen, Germany	compost heap	2011-09-08	Carola Petersen	Carola Petersen	species identified with species specific primers	Hinrich Schulenburg	hschulenburg@zoologie.uni-kiel.de
MY695	E40c8	C. elegans	C. elegans wild isolate	MY	51.950777 - 7.536628	Private garden, Roxel, Nordrhein-Westfalen, Germany	compost heap	2011-09-08	Carola Petersen	Carola Petersen	species identified with species specific primers	Hinrich Schulenburg	hschulenburg@zoologie.uni-kiel.de
MY696	A73c14	C. elegans	C. elegans wild isolate	MY	54.346355 - 10.117737	Botanical garden, Kiel, Schleswig-Holstein, Germany	compost heap	2011-09-27	Carola Petersen	Carola Petersen	species identified with species specific primers	Hinrich Schulenburg	hschulenburg@zoologie.uni-kiel.de
MY697	A74c12	C. elegans	C. elegans wild isolate	MY	54.346355 - 10.117737	Botanical garden, Kiel, Schleswig-Holstein, Germany	compost heap	2011-09-27	Carola Petersen	Carola Petersen	species identified with species specific primers	Hinrich Schulenburg	hschulenburg@zoologie.uni-kiel.de
MY698	A75c2	C. elegans	C. elegans wild isolate	MY	54.346355 - 10.117737	Botanical garden, Kiel, Schleswig-Holstein, Germany	compost heap	2011-09-27	Carola Petersen	Carola Petersen	species identified with species specific primers	Hinrich Schulenburg	hschulenburg@zoologie.uni-kiel.de
MY699	D48a1	C. briggsae	C. briggsae wild isolate	MY	51.950723 - 7.599099	Farming museum, Muenster, Nordrhein-Westfalen, Germany	rotting apple	2011-09-09	Carola Petersen	Carola Petersen	species identified with species specific primers	Hinrich Schulenburg	hschulenburg@zoologie.uni-kiel.de
MY700	D48a12	C. briggsae	C. briggsae wild isolate	MY	51.950723 - 7.599099	Farming museum, Muenster, Nordrhein-Westfalen, Germany	rotting apple	2011-09-09	Carola Petersen	Carola Petersen	species identified with species specific primers	Hinrich Schulenburg	hschulenburg@zoologie.uni-kiel.de
MY701	D48a4	C. briggsae	C. briggsae wild isolate	MY	51.950723 - 7.599099	Farming museum, Muenster, Nordrhein-Westfalen, Germany	rotting apple	2011-09-09	Carola Petersen	Carola Petersen	species identified with species specific primers	Hinrich Schulenburg	hschulenburg@zoologie.uni-kiel.de
MY702	D48a6	C. briggsae	C. briggsae wild isolate	MY	51.950723 - 7.599099	Farming museum, Muenster, Nordrhein-Westfalen, Germany	rotting apple	2011-09-09	Carola Petersen	Carola Petersen	species identified with species specific primers	Hinrich Schulenburg	hschulenburg@zoologie.uni-kiel.de
MY704	A74c13	C. elegans	C. elegans wild isolate	MY	54.346355 - 10.117737	Botanical garden, Kiel, Schleswig-Holstein, Germany	compost heap	2011-09-27	Carola Petersen	Carola Petersen	species identified with species specific primers	Hinrich Schulenburg	hschulenburg@zoologie.uni-kiel.de
MY705	A75c3	C. elegans	C. elegans wild isolate	MY	54.346355 - 10.117737	Botanical garden, Kiel, Schleswig-Holstein, Germany	compost heap	2011-09-27	Carola Petersen	Carola Petersen	species identified with species specific primers	Hinrich Schulenburg	hschulenburg@zoologie.uni-kiel.de
MY706	A74c8	C. elegans	C. elegans wild isolate	MY	54.346355 - 10.117737	Botanical garden, Kiel, Schleswig-Holstein, Germany	compost heap	2011-09-27	Carola Petersen	Carola Petersen	species identified with species specific primers	Hinrich Schulenburg	hschulenburg@zoologie.uni-kiel.de
MY707	A73c12	C. elegans	C. elegans wild isolate	MY	54.346355 - 10.117737	Botanical garden, Kiel, Schleswig-Holstein, Germany	compost heap	2011-09-27	Carola Petersen	Carola Petersen	species identified with species specific primers	Hinrich Schulenburg	hschulenburg@zoologie.uni-kiel.de
MY708	A73c7	C. elegans	C. elegans wild isolate	MY	54.346355 - 10.117737	Botanical garden, Kiel, Schleswig-Holstein, Germany	compost heap	2011-09-27	Carola Petersen	Carola Petersen	species identified with species specific primers	Hinrich Schulenburg	hschulenburg@zoologie.uni-kiel.de
MY710	D106c11	C. elegans	C. elegans wild isolate	MY	51.950723 - 7.599099	Farming museum, Muenster, Nordrhein-Westfalen, Germany	compost heap	2011-10-12	Carola Petersen	Carola Petersen	species identified with species specific primers	Hinrich Schulenburg	hschulenburg@zoologie.uni-kiel.de
MY711	D106c8	C. elegans	C. elegans wild isolate	MY	51.950723 - 7.599099	Farming museum, Muenster, Nordrhein-Westfalen, Germany	compost heap	2011-10-12	Carola Petersen	Carola Petersen	species identified with species specific primers	Hinrich Schulenburg	hschulenburg@zoologie.uni-kiel.de
MY712	D106c9	C. elegans	C. elegans wild isolate	MY	51.950723 - 7.599099	Farming museum, Muenster, Nordrhein-Westfalen, Germany	compost heap	2011-10-12	Carola Petersen	Carola Petersen	species identified with species specific primers	Hinrich Schulenburg	hschulenburg@zoologie.uni-kiel.de
MY713	E113c6	C. elegans	C. elegans wild isolate	MY	51.950777 - 7.536628	Private garden, Roxel, Nordrhein-Westfalen, Germany	compost heap	2011-10-12	Carola Petersen	Carola Petersen	species identified with species specific primers	Hinrich Schulenburg	hschulenburg@zoologie.uni-kiel.de
MY714	E112c2	C. elegans	C. elegans wild isolate	MY	51.950777 - 7.536628	Private garden, Roxel, Nordrhein-Westfalen, Germany	compost heap	2011-10-12	Carola Petersen	Carola Petersen	species identified with species specific primers	Hinrich Schulenburg	hschulenburg@zoologie.uni-kiel.de
MY715	E112c16	C. elegans	C. elegans wild isolate	MY	51.950777 - 7.536628	Private garden, Roxel, Nordrhein-Westfalen, Germany	compost heap	2011-10-12	Carola Petersen	Carola Petersen	species identified with species specific primers	Hinrich Schulenburg	hschulenburg@zoologie.uni-kiel.de
MY716	E112c1	C. elegans	C. elegans wild isolate	MY	51.950777 - 7.536628	Private garden, Roxel, Nordrhein-Westfalen, Germany	compost heap	2011-10-12	Carola Petersen	Carola Petersen	species identified with species specific primers	Hinrich Schulenburg	hschulenburg@zoologie.uni-kiel.de
MY717	E112c5	C. elegans	C. elegans wild isolate	MY	51.950777 - 7.536628	Private garden, Roxel, Nordrhein-Westfalen, Germany	compost heap	2011-10-12	Carola Petersen	Carola Petersen	species identified with species specific primers	Hinrich Schulenburg	hschulenburg@zoologie.uni-kiel.de
MY718	A73c11	C. elegans	C. elegans wild isolate	MY	54.346355 - 10.117737	Botanical garden, Kiel, Schleswig-Holstein, Germany	compost heap	2011-09-27	Carola Petersen	Carola Petersen	species identified with species specific primers	Hinrich Schulenburg	hschulenburg@zoologie.uni-kiel.de
MY720	A97a3	C. remanei	C. remanei wild isolate	MY	54.346355 - 10.117737	Botanical garden, Kiel, Schleswig-Holstein, Germany	rotting apple	2011-10-10	Carola Petersen	Carola Petersen	species identified with species specific primers	Hinrich Schulenburg	hschulenburg@zoologie.uni-kiel.de
MY721	A95a2	C. remanei	C. remanei wild isolate	MY	54.346355 - 10.117737	Botanical garden, Kiel, Schleswig-Holstein, Germany	rotting apple	2011-10-10	Carola Petersen	Carola Petersen	species identified with species specific primers	Hinrich Schulenburg	hschulenburg@zoologie.uni-kiel.de
MY722	A97a4	C. remanei	C. remanei wild isolate	MY	54.346355 - 10.117737	Botanical garden, Kiel, Schleswig-Holstein, Germany	rotting apple	2011-10-10	Carola Petersen	Carola Petersen	species identified with species specific primers	Hinrich Schulenburg	hschulenburg@zoologie.uni-kiel.de
MY726	A73c16	C. remanei	C. remanei wild isolate	MY	54.346355 - 10.117737	Botanical garden, Kiel, Schleswig-Holstein, Germany	compost heap	2011-09-27	Carola Petersen	Carola Petersen	species identified with species specific primers	Hinrich Schulenburg	hschulenburg@zoologie.uni-kiel.de
MY727	D101a2	C. briggsae	C. briggsae wild isolate	MY	51.950723 - 7.599099	Farming museum, Muenster, Nordrhein-Westfalen, Germany	rotting apple	2011-10-12	Carola Petersen	Carola Petersen	species identified with species specific primers	Hinrich Schulenburg	hschulenburg@zoologie.uni-kiel.de
MY728	D106c14	C. briggsae	C. briggsae wild isolate	MY	51.950723 - 7.599099	Farming museum, Muenster, Nordrhein-Westfalen, Germany	compost heap	2011-10-12	Carola Petersen	Carola Petersen	species identified with species specific primers	Hinrich Schulenburg	hschulenburg@zoologie.uni-kiel.de
MY729	E115c2	C. elegans	C. elegans wild isolate	MY	51.950777 - 7.536628	Private garden, Roxel, Nordrhein-Westfalen, Germany	compost heap	2011-10-12	Carola Petersen	Carola Petersen	species identified with species specific primers	Hinrich Schulenburg	hschulenburg@zoologie.uni-kiel.de
MY730	E112c8	C. elegans	C. elegans wild isolate	MY	51.950777 - 7.536628	Private garden, Roxel, Nordrhein-Westfalen, Germany	compost heap	2011-10-12	Carola Petersen	Carola Petersen	species identified with species specific primers	Hinrich Schulenburg	hschulenburg@zoologie.uni-kiel.de
MY731	E113c5	C. elegans	C. elegans wild isolate	MY	51.950777 - 7.536628	Private garden, Roxel, Nordrhein-Westfalen, Germany	compost heap	2011-10-12	Carola Petersen	Carola Petersen	species identified with species specific primers	Hinrich Schulenburg	hschulenburg@zoologie.uni-kiel.de
MY732	A97a9	C. remanei	C. remanei wild isolate	MY	54.346355 - 10.117737	Botanical garden, Kiel, Schleswig-Holstein, Germany	rotting apple	2011-10-10	Carola Petersen	Carola Petersen	species identified with species specific primers	Hinrich Schulenburg	hschulenburg@zoologie.uni-kiel.de
MY733	A97a8	C. remanei	C. remanei wild isolate	MY	54.346355 - 10.117737	Botanical garden, Kiel, Schleswig-Holstein, Germany	rotting apple	2011-10-10	Carola Petersen	Carola Petersen	species identified with species specific primers	Hinrich Schulenburg	hschulenburg@zoologie.uni-kiel.de
MY734	A97a12	C. remanei	C. remanei wild isolate	MY	54.346355 - 10.117737	Botanical garden, Kiel, Schleswig-Holstein, Germany	rotting apple	2011-10-10	Carola Petersen	Carola Petersen	species identified with species specific primers	Hinrich Schulenburg	hschulenburg@zoologie.uni-kiel.de
MY735	A97a13	C. remanei	C. remanei wild isolate	MY	54.346355 - 10.117737	Botanical garden, Kiel, Schleswig-Holstein, Germany	rotting apple	2011-10-10	Carola Petersen	Carola Petersen	species identified with species specific primers	Hinrich Schulenburg	hschulenburg@zoologie.uni-kiel.de
MY736	A97a11	C. remanei	C. remanei wild isolate	MY	54.346355 - 10.117737	Botanical garden, Kiel, Schleswig-Holstein, Germany	rotting apple	2011-10-10	Carola Petersen	Carola Petersen	species identified with species specific primers	Hinrich Schulenburg	hschulenburg@zoologie.uni-kiel.de
MY737	A97a1	C. remanei	C. remanei wild isolate	MY	54.346355 - 10.117737	Botanical garden, Kiel, Schleswig-Holstein, Germany	rotting apple	2011-10-10	Carola Petersen	Carola Petersen	species identified with species specific primers	Hinrich Schulenburg	hschulenburg@zoologie.uni-kiel.de
MY738	E112c3	C. elegans	C. elegans wild isolate	MY	51.950777 - 7.536628	Private garden, Roxel, Nordrhein-Westfalen, Germany	compost heap	2011-10-12	Carola Petersen	Carola Petersen	species identified with species specific primers	Hinrich Schulenburg	hschulenburg@zoologie.uni-kiel.de
MY739	E113c3	C. elegans	C. elegans wild isolate	MY	51.950777 - 7.536628	Private garden, Roxel, Nordrhein-Westfalen, Germany	compost heap	2011-10-12	Carola Petersen	Carola Petersen	species identified with species specific primers	Hinrich Schulenburg	hschulenburg@zoologie.uni-kiel.de
MY740	E112c4	C. elegans	C. elegans wild isolate	MY	51.950777 - 7.536628	Private garden, Roxel, Nordrhein-Westfalen, Germany	compost heap	2011-10-12	Carola Petersen	Carola Petersen	species identified with species specific primers	Hinrich Schulenburg	hschulenburg@zoologie.uni-kiel.de
MY741	A90c6	C. elegans	C. elegans wild isolate	MY	54.346355 - 10.117737	Botanical garden, Kiel, Schleswig-Holstein, Germany	compost heap	2011-10-10	Carola Petersen	Carola Petersen	species identified with species specific primers	Hinrich Schulenburg	hschulenburg@zoologie.uni-kiel.de
MY742	A95a14	C. remanei	C. remanei wild isolate	MY	54.346355 - 10.117737	Botanical garden, Kiel, Schleswig-Holstein, Germany	rotting apple	2011-10-10	Carola Petersen	Carola Petersen	species identified with species specific primers	Hinrich Schulenburg	hschulenburg@zoologie.uni-kiel.de
MY743	A97a10	C. remanei	C. remanei wild isolate	MY	54.346355 - 10.117737	Botanical garden, Kiel, Schleswig-Holstein, Germany	rotting apple	2011-10-10	Carola Petersen	Carola Petersen	species identified with species specific primers	Hinrich Schulenburg	hschulenburg@zoologie.uni-kiel.de
MY744	A95a13	C. remanei	C. remanei wild isolate	MY	54.346355 - 10.117737	Botanical garden, Kiel, Schleswig-Holstein, Germany	rotting apple	2011-10-10	Carola Petersen	Carola Petersen	species identified with species specific primers	Hinrich Schulenburg	hschulenburg@zoologie.uni-kiel.de
MY746	A95a7	C. remanei	C. remanei wild isolate	MY	54.346355 - 10.117737	Botanical garden, Kiel, Schleswig-Holstein, Germany	rotting apple	2011-10-10	Carola Petersen	Carola Petersen	species identified with species specific primers	Hinrich Schulenburg	hschulenburg@zoologie.uni-kiel.de
MY747	A97a2	C. remanei	C. remanei wild isolate	MY	54.346355 - 10.117737	Botanical garden, Kiel, Schleswig-Holstein, Germany	rotting apple	2011-10-10	Carola Petersen	Carola Petersen	species identified with species specific primers	Hinrich Schulenburg	hschulenburg@zoologie.uni-kiel.de
MY749	A97a15	C. remanei	C. remanei wild isolate	MY	54.346355 - 10.117737	Botanical garden, Kiel, Schleswig-Holstein, Germany	rotting apple	2011-10-10	Carola Petersen	Carola Petersen	species identified with species specific primers	Hinrich Schulenburg	hschulenburg@zoologie.uni-kiel.de
MY750	D106c12	C. briggsae	C. briggsae wild isolate	MY	51.950723 - 7.599099	Farming museum, Muenster, Nordrhein-Westfalen, Germany	compost heap	2011-10-12	Carola Petersen	Carola Petersen	species identified with species specific primers	Hinrich Schulenburg	hschulenburg@zoologie.uni-kiel.de
MY751	D102a6	C. briggsae	C. briggsae wild isolate	MY	51.950723 - 7.599099	Farming museum, Muenster, Nordrhein-Westfalen, Germany	rotting apple	2011-10-12	Carola Petersen	Carola Petersen	species identified with species specific primers	Hinrich Schulenburg	hschulenburg@zoologie.uni-kiel.de
MY752	D105a4	C. briggsae	C. briggsae wild isolate	MY	51.950723 - 7.599099	Farming museum, Muenster, Nordrhein-Westfalen, Germany	rotting apple	2011-10-12	Carola Petersen	Carola Petersen	species identified with species specific primers	Hinrich Schulenburg	hschulenburg@zoologie.uni-kiel.de
MY753	D106c3	C. briggsae	C. briggsae wild isolate	MY	51.950723 - 7.599099	Farming museum, Muenster, Nordrhein-Westfalen, Germany	compost heap	2011-10-12	Carola Petersen	Carola Petersen	species identified with species specific primers	Hinrich Schulenburg	hschulenburg@zoologie.uni-kiel.de
MY754	D106c15	C. briggsae	C. briggsae wild isolate	MY	51.950723 - 7.599099	Farming museum, Muenster, Nordrhein-Westfalen, Germany	compost heap	2011-10-12	Carola Petersen	Carola Petersen	species identified with species specific primers	Hinrich Schulenburg	hschulenburg@zoologie.uni-kiel.de
MY755	D106c10	C. briggsae	C. briggsae wild isolate	MY	51.950723 - 7.599099	Farming museum, Muenster, Nordrhein-Westfalen, Germany	compost heap	2011-10-12	Carola Petersen	Carola Petersen	species identified with species specific primers	Hinrich Schulenburg	hschulenburg@zoologie.uni-kiel.de
MY756	D102a12	C. briggsae	C. briggsae wild isolate	MY	51.950723 - 7.599099	Farming museum, Muenster, Nordrhein-Westfalen, Germany	rotting apple	2011-10-12	Carola Petersen	Carola Petersen	species identified with species specific primers	Hinrich Schulenburg	hschulenburg@zoologie.uni-kiel.de
MY757	E113c13	C. elegans	C. elegans wild isolate	MY	51.950777 - 7.536628	Private garden, Roxel, Nordrhein-Westfalen, Germany	compost heap	2011-10-12	Carola Petersen	Carola Petersen	species identified with species specific primers	Hinrich Schulenburg	hschulenburg@zoologie.uni-kiel.de
MY758	E113c15	C. elegans	C. elegans wild isolate	MY	51.950777 - 7.536628	Private garden, Roxel, Nordrhein-Westfalen, Germany	compost heap	2011-10-12	Carola Petersen	Carola Petersen	species identified with species specific primers	Hinrich Schulenburg	hschulenburg@zoologie.uni-kiel.de
MY759	E113c7	C. elegans	C. elegans wild isolate	MY	51.950777 - 7.536628	Private garden, Roxel, Nordrhein-Westfalen, Germany	compost heap	2011-10-12	Carola Petersen	Carola Petersen	species identified with species specific primers	Hinrich Schulenburg	hschulenburg@zoologie.uni-kiel.de
MY760	E111c9	C. elegans	C. elegans wild isolate	MY	51.950777 - 7.536628	Private garden, Roxel, Nordrhein-Westfalen, Germany	compost heap	2011-10-12	Carola Petersen	Carola Petersen	species identified with species specific primers	Hinrich Schulenburg	hschulenburg@zoologie.uni-kiel.de
MY761	D106c6	C. briggsae	C. briggsae wild isolate	MY	51.950723 - 7.599099	Farming museum, Muenster, Nordrhein-Westfalen, Germany	compost heap	2011-10-12	Carola Petersen	Carola Petersen	species identified with species specific primers	Hinrich Schulenburg	hschulenburg@zoologie.uni-kiel.de
MY762	A97a14	C. remanei	C. remanei wild isolate	MY	54.346355 - 10.117737	Botanical garden, Kiel, Schleswig-Holstein, Germany	rotting apple	2011-10-10	Carola Petersen	Carola Petersen	species identified with species specific primers	Hinrich Schulenburg	hschulenburg@zoologie.uni-kiel.de
MY764	E112c14	C. elegans	C. remanei wild isolate	MY	51.950777 - 7.536628	Private garden, Roxel, Nordrhein-Westfalen, Germany	compost heap	2011-10-12	Carola Petersen	Carola Petersen	species identified with species specific primers	Hinrich Schulenburg	hschulenburg@zoologie.uni-kiel.de
MY765	D109c2	C. briggsae	C. briggsae wild isolate	MY	51.950723 - 7.599099	Farming museum, Muenster, Nordrhein-Westfalen, Germany	compost heap	2011-10-12	Carola Petersen	Carola Petersen	species identified with species specific primers	Hinrich Schulenburg	hschulenburg@zoologie.uni-kiel.de
MY766	E111c7	C. elegans	C. elegans wild isolate	MY	51.950777 - 7.536628	Private garden, Roxel, Nordrhein-Westfalen, Germany	compost heap	2011-10-12	Carola Petersen	Carola Petersen	species identified with species specific primers	Hinrich Schulenburg	hschulenburg@zoologie.uni-kiel.de
MY767	E113c11	C. elegans	C. elegans wild isolate	MY	51.950777 - 7.536628	Private garden, Roxel, Nordrhein-Westfalen, Germany	compost heap	2011-10-12	Carola Petersen	Carola Petersen	species identified with species specific primers	Hinrich Schulenburg	hschulenburg@zoologie.uni-kiel.de
MY768	E112c13	C. elegans	C. elegans wild isolate	MY	51.950777 - 7.536628	Private garden, Roxel, Nordrhein-Westfalen, Germany	compost heap	2011-10-12	Carola Petersen	Carola Petersen	species identified with species specific primers	Hinrich Schulenburg	hschulenburg@zoologie.uni-kiel.de
MY769	E111c8	C. elegans	C. elegans wild isolate	MY	51.950777 - 7.536628	Private garden, Roxel, Nordrhein-Westfalen, Germany	compost heap	2011-10-12	Carola Petersen	Carola Petersen	species identified with species specific primers	Hinrich Schulenburg	hschulenburg@zoologie.uni-kiel.de
MY770	E112c15	C. elegans	C. elegans wild isolate	MY	51.950777 - 7.536628	Private garden, Roxel, Nordrhein-Westfalen, Germany	compost heap	2011-10-12	Carola Petersen	Carola Petersen	species identified with species specific primers	Hinrich Schulenburg	hschulenburg@zoologie.uni-kiel.de
MY771	D109c1	C. briggsae	C. briggsae wild isolate	MY	51.950723 - 7.599099	Farming museum, Muenster, Nordrhein-Westfalen, Germany	compost heap	2011-10-12	Carola Petersen	Carola Petersen	species identified with species specific primers	Hinrich Schulenburg	hschulenburg@zoologie.uni-kiel.de
MY772	A73c9	C. elegans	C. elegans wild isolate	MY	54.346355 - 10.117737	Botanical garden, Kiel, Schleswig-Holstein, Germany	compost heap	2011-09-27	Carola Petersen	Carola Petersen	species identified with species specific primers	Hinrich Schulenburg	hschulenburg@zoologie.uni-kiel.de
MY773	E111c10	C. elegans	C. elegans wild isolate	MY	51.950777 - 7.536628	Private garden, Roxel, Nordrhein-Westfalen, Germany	compost heap	2011-10-12	Carola Petersen	Carola Petersen	species identified with species specific primers	Hinrich Schulenburg	hschulenburg@zoologie.uni-kiel.de
MY774	E112c11	C. elegans	C. elegans wild isolate	MY	51.950777 - 7.536628	Private garden, Roxel, Nordrhein-Westfalen, Germany	compost heap	2011-10-12	Carola Petersen	Carola Petersen	species identified with species specific primers	Hinrich Schulenburg	hschulenburg@zoologie.uni-kiel.de
MY775	E111c3	C. elegans	C. elegans wild isolate	MY	51.950777 - 7.536628	Private garden, Roxel, Nordrhein-Westfalen, Germany	compost heap	2011-10-12	Carola Petersen	Carola Petersen	species identified with species specific primers	Hinrich Schulenburg	hschulenburg@zoologie.uni-kiel.de
MY776	E111c5	C. elegans	C. elegans wild isolate	MY	51.950777 - 7.536628	Private garden, Roxel, Nordrhein-Westfalen, Germany	compost heap	2011-10-12	Carola Petersen	Carola Petersen	species identified with species specific primers	Hinrich Schulenburg	hschulenburg@zoologie.uni-kiel.de
MY777	E112c10	C. elegans	C. elegans wild isolate	MY	51.950777 - 7.536628	Private garden, Roxel, Nordrhein-Westfalen, Germany	compost heap	2011-10-12	Carola Petersen	Carola Petersen	species identified with species specific primers	Hinrich Schulenburg	hschulenburg@zoologie.uni-kiel.de
MY778	E111c6	C. elegans	C. elegans wild isolate	MY	51.950777 - 7.536628	Private garden, Roxel, Nordrhein-Westfalen, Germany	compost heap	2011-10-12	Carola Petersen	Carola Petersen	species identified with species specific primers	Hinrich Schulenburg	hschulenburg@zoologie.uni-kiel.de
MY779	D106c15	C. elegans	C. elegans wild isolate	MY	51.950723 - 7.599099	Farming museum, Muenster, Nordrhein-Westfalen, Germany	compost heap	2011-10-12	Carola Petersen	Carola Petersen	species identified with species specific primers	Hinrich Schulenburg	hschulenburg@zoologie.uni-kiel.de
MY780	E113c10	C. elegans	C. elegans wild isolate	MY	51.950777 - 7.536628	Private garden, Roxel, Nordrhein-Westfalen, Germany	compost heap	2011-10-12	Carola Petersen	Carola Petersen	species identified with species specific primers	Hinrich Schulenburg	hschulenburg@zoologie.uni-kiel.de
MY781	A95a16	C. remanei	C. remanei wild isolate	MY	54.346355 - 10.117737	Botanical garden, Kiel, Schleswig-Holstein, Germany	rotting apple	2011-10-10	Carola Petersen	Carola Petersen	species identified with species specific primers	Hinrich Schulenburg	hschulenburg@zoologie.uni-kiel.de
MY782	D104a12	C. remanei	C. remanei wild isolate	MY	51.950723 - 7.599099	Farming museum, Muenster, Nordrhein-Westfalen, Germany	rotting apple	2011-10-12	Carola Petersen	Carola Petersen	species identified with species specific primers	Hinrich Schulenburg	hschulenburg@zoologie.uni-kiel.de
MY783	D104a15	C. remanei	C. remanei wild isolate	MY	51.950723 - 7.599099	Farming museum, Muenster, Nordrhein-Westfalen, Germany	rotting apple	2011-10-12	Carola Petersen	Carola Petersen	species identified with species specific primers	Hinrich Schulenburg	hschulenburg@zoologie.uni-kiel.de
MY784	D104a114	C. remanei	C. remanei wild isolate	MY	51.950723 - 7.599099	Farming museum, Muenster, Nordrhein-Westfalen, Germany	rotting apple	2011-10-12	Carola Petersen	Carola Petersen	species identified with species specific primers	Hinrich Schulenburg	hschulenburg@zoologie.uni-kiel.de
MY785	D104a11	C. remanei	C. remanei wild isolate	MY	51.950723 - 7.599099	Farming museum, Muenster, Nordrhein-Westfalen, Germany	rotting apple	2011-10-12	Carola Petersen	Carola Petersen	species identified with species specific primers	Hinrich Schulenburg	hschulenburg@zoologie.uni-kiel.de
MY786	E113c12	C. elegans	C. elegans wild isolate	MY	51.950777 - 7.536628	Private garden, Roxel, Nordrhein-Westfalen, Germany	compost heap	2011-10-12	Carola Petersen	Carola Petersen	species identified with species specific primers	Hinrich Schulenburg	hschulenburg@zoologie.uni-kiel.de
MY787	E113c9	C. elegans	C. elegans wild isolate	MY	51.950777 - 7.536628	Private garden, Roxel, Nordrhein-Westfalen, Germany	compost heap	2011-10-12	Carola Petersen	Carola Petersen	species identified with species specific primers	Hinrich Schulenburg	hschulenburg@zoologie.uni-kiel.de
MY788	D106c14	C. elegans	C. elegans wild isolate	MY	51.950723 - 7.599099	Farming museum, Muenster, Nordrhein-Westfalen, Germany	compost heap	2011-10-12	Carola Petersen	Carola Petersen	species identified with species specific primers	Hinrich Schulenburg	hschulenburg@zoologie.uni-kiel.de
MY789	E113c14	C. elegans	C. elegans wild isolate	MY	51.950777 - 7.536628	Private garden, Roxel, Nordrhein-Westfalen, Germany	compost heap	2011-10-12	Carola Petersen	Carola Petersen	species identified with species specific primers	Hinrich Schulenburg	hschulenburg@zoologie.uni-kiel.de
MY790	E113c8	C. elegans	C. elegans wild isolate	MY	51.950777 - 7.536628	Private garden, Roxel, Nordrhein-Westfalen, Germany	compost heap	2011-10-12	Carola Petersen	Carola Petersen	species identified with species specific primers	Hinrich Schulenburg	hschulenburg@zoologie.uni-kiel.de
MY791	E126c2	C. elegans	C. elegans wild isolate	MY	51.950777 - 7.536628	Private garden, Roxel, Nordrhein-Westfalen, Germany	compost heap	2011-10-24	Carola Petersen	Carola Petersen	species identified with species specific primers	Hinrich Schulenburg	hschulenburg@zoologie.uni-kiel.de
MY792	E126c7	C. elegans	C. elegans wild isolate	MY	51.950777 - 7.536628	Private garden, Roxel, Nordrhein-Westfalen, Germany	compost heap	2011-10-24	Carola Petersen	Carola Petersen	species identified with species specific primers	Hinrich Schulenburg	hschulenburg@zoologie.uni-kiel.de
MY793	E126c8	C. elegans	C. elegans wild isolate	MY	51.950777 - 7.536628	Private garden, Roxel, Nordrhein-Westfalen, Germany	compost heap	2011-10-24	Carola Petersen	Carola Petersen	species identified with species specific primers	Hinrich Schulenburg	hschulenburg@zoologie.uni-kiel.de
MY794	E127c1	C. elegans	C. elegans wild isolate	MY	51.950777 - 7.536628	Private garden, Roxel, Nordrhein-Westfalen, Germany	compost heap	2011-10-24	Carola Petersen	Carola Petersen	species identified with species specific primers	Hinrich Schulenburg	hschulenburg@zoologie.uni-kiel.de
MY795	A138c9	C. elegans	C. elegans wild isolate	MY	54.346355 - 10.117737	Botanical garden, Kiel, Schleswig-Holstein, Germany	compost heap	2011-10-26	Carola Petersen	Carola Petersen	species identified with species specific primers	Hinrich Schulenburg	hschulenburg@zoologie.uni-kiel.de
MY796	A134a9	C. remanei	C. remanei wild isolate	MY	54.346355 - 10.117737	Botanical garden, Kiel, Schleswig-Holstein, Germany	rotting apple	2011-10-26	Carola Petersen	Carola Petersen	species identified with species specific primers	Hinrich Schulenburg	hschulenburg@zoologie.uni-kiel.de
MY797	A134a10	C. remanei	C. remanei wild isolate	MY	54.346355 - 10.117737	Botanical garden, Kiel, Schleswig-Holstein, Germany	rotting apple	2011-10-26	Carola Petersen	Carola Petersen	species identified with species specific primers	Hinrich Schulenburg	hschulenburg@zoologie.uni-kiel.de
MY798	A135a3	C. remanei	C. remanei wild isolate	MY	54.346355 - 10.117737	Botanical garden, Kiel, Schleswig-Holstein, Germany	rotting apple	2011-10-26	Carola Petersen	Carola Petersen	species identified with species specific primers	Hinrich Schulenburg	hschulenburg@zoologie.uni-kiel.de
MY799	A135a5	C. remanei	C. remanei wild isolate	MY	54.346355 - 10.117737	Botanical garden, Kiel, Schleswig-Holstein, Germany	rotting apple	2011-10-26	Carola Petersen	Carola Petersen	species identified with species specific primers	Hinrich Schulenburg	hschulenburg@zoologie.uni-kiel.de
MY800	A138c5	C. briggsae	C. briggsae wild isolate	MY	54.346355 - 10.117737	Botanical garden, Kiel, Schleswig-Holstein, Germany	compost heap	2011-10-26	Carola Petersen	Carola Petersen	species identified with species specific primers	Hinrich Schulenburg	hschulenburg@zoologie.uni-kiel.de
MY801	A138c10	C. briggsae	C. briggsae wild isolate	MY	54.346355 - 10.117737	Botanical garden, Kiel, Schleswig-Holstein, Germany	compost heap	2011-10-26	Carola Petersen	Carola Petersen	species identified with species specific primers	Hinrich Schulenburg	hschulenburg@zoologie.uni-kiel.de
MY803	A162c1	C. elegans	C. elegans wild isolate	MY	54.346355 - 10.117737	Botanical garden, Kiel, Schleswig-Holstein, Germany	compost heap	2011-11-03	Carola Petersen	Carola Petersen	species identified with species specific primers	Hinrich Schulenburg	hschulenburg@zoologie.uni-kiel.de
MY804	D143c1	C. elegans	C. elegans wild isolate	MY	51.950723 - 7.599099	Farming museum, Muenster, Nordrhein-Westfalen, Germany	compost heap	2011-11-02	Carola Petersen	Carola Petersen	species identified with species specific primers	Hinrich Schulenburg	hschulenburg@zoologie.uni-kiel.de
MY805	D140c2	C. elegans	C. elegans wild isolate	MY	51.950723 - 7.599099	Farming museum, Muenster, Nordrhein-Westfalen, Germany	compost heap	2011-11-02	Carola Petersen	Carola Petersen	species identified with species specific primers	Hinrich Schulenburg	hschulenburg@zoologie.uni-kiel.de
MY806	D142c1	C. elegans	C. elegans wild isolate	MY	51.950723 - 7.599099	Farming museum, Muenster, Nordrhein-Westfalen, Germany	compost heap	2011-11-02	Carola Petersen	Carola Petersen	species identified with species specific primers	Hinrich Schulenburg	hschulenburg@zoologie.uni-kiel.de
MY807	D140c1	C. elegans	C. elegans wild isolate	MY	51.950723 - 7.599099	Farming museum, Muenster, Nordrhein-Westfalen, Germany	compost heap	2011-11-02	Carola Petersen	Carola Petersen	species identified with species specific primers	Hinrich Schulenburg	hschulenburg@zoologie.uni-kiel.de
MY808	D140c7	C. elegans	C. elegans wild isolate	MY	51.950723 - 7.599099	Farming museum, Muenster, Nordrhein-Westfalen, Germany	compost heap	2011-11-02	Carola Petersen	Carola Petersen	species identified with species specific primers	Hinrich Schulenburg	hschulenburg@zoologie.uni-kiel.de
MY809	D143c12	C. elegans	C. elegans wild isolate	MY	51.950723 - 7.599099	Farming museum, Muenster, Nordrhein-Westfalen, Germany	compost heap	2011-11-02	Carola Petersen	Carola Petersen	species identified with species specific primers	Hinrich Schulenburg	hschulenburg@zoologie.uni-kiel.de
MY810	D142c3	C. elegans	C. elegans wild isolate	MY	51.950723 - 7.599099	Farming museum, Muenster, Nordrhein-Westfalen, Germany	compost heap	2011-11-02	Carola Petersen	Carola Petersen	species identified with species specific primers	Hinrich Schulenburg	hschulenburg@zoologie.uni-kiel.de
MY811	D143c9	C. elegans	C. elegans wild isolate	MY	51.950723 - 7.599099	Farming museum, Muenster, Nordrhein-Westfalen, Germany	compost heap	2011-11-02	Carola Petersen	Carola Petersen	species identified with species specific primers	Hinrich Schulenburg	hschulenburg@zoologie.uni-kiel.de
MY812	D140c5	C. elegans	C. elegans wild isolate	MY	51.950723 - 7.599099	Farming museum, Muenster, Nordrhein-Westfalen, Germany	compost heap	2011-11-02	Carola Petersen	Carola Petersen	species identified with species specific primers	Hinrich Schulenburg	hschulenburg@zoologie.uni-kiel.de
MY813	D143c11	C. elegans	C. elegans wild isolate	MY	51.950723 - 7.599099	Farming museum, Muenster, Nordrhein-Westfalen, Germany	compost heap	2011-11-02	Carola Petersen	Carola Petersen	species identified with species specific primers	Hinrich Schulenburg	hschulenburg@zoologie.uni-kiel.de
MY814	D140c6	C. elegans	C. elegans wild isolate	MY	51.950723 - 7.599099	Farming museum, Muenster, Nordrhein-Westfalen, Germany	compost heap	2011-11-02	Carola Petersen	Carola Petersen	species identified with species specific primers	Hinrich Schulenburg	hschulenburg@zoologie.uni-kiel.de
MY815	D143c7	C. elegans	C. elegans wild isolate	MY	51.950723 - 7.599099	Farming museum, Muenster, Nordrhein-Westfalen, Germany	compost heap	2011-11-02	Carola Petersen	Carola Petersen	species identified with species specific primers	Hinrich Schulenburg	hschulenburg@zoologie.uni-kiel.de
MY816	D140c4	C. elegans	C. elegans wild isolate	MY	51.950723 - 7.599099	Farming museum, Muenster, Nordrhein-Westfalen, Germany	compost heap	2011-11-02	Carola Petersen	Carola Petersen	species identified with species specific primers	Hinrich Schulenburg	hschulenburg@zoologie.uni-kiel.de
MY817	D142c5	C. elegans	C. elegans wild isolate	MY	51.950723 - 7.599099	Farming museum, Muenster, Nordrhein-Westfalen, Germany	compost heap	2011-11-02	Carola Petersen	Carola Petersen	species identified with species specific primers	Hinrich Schulenburg	hschulenburg@zoologie.uni-kiel.de
MY818	D142c7	C. elegans	C. elegans wild isolate	MY	51.950723 - 7.599099	Farming museum, Muenster, Nordrhein-Westfalen, Germany	compost heap	2011-11-02	Carola Petersen	Carola Petersen	species identified with species specific primers	Hinrich Schulenburg	hschulenburg@zoologie.uni-kiel.de
MY819	E153c1	C. elegans	C. elegans wild isolate	MY	51.950777 - 7.536628	Private garden, Roxel, Nordrhein-Westfalen, Germany	compost heap	2011-11-02	Carola Petersen	Carola Petersen	species identified with species specific primers	Hinrich Schulenburg	hschulenburg@zoologie.uni-kiel.de
MY820	D143c6	C. elegans	C. elegans wild isolate	MY	51.950723 - 7.599099	Farming museum, Muenster, Nordrhein-Westfalen, Germany	compost heap	2011-11-02	Carola Petersen	Carola Petersen	species identified with species specific primers	Hinrich Schulenburg	hschulenburg@zoologie.uni-kiel.de
MY821	D140c9	C. elegans	C. elegans wild isolate	MY	51.950723 - 7.599099	Farming museum, Muenster, Nordrhein-Westfalen, Germany	compost heap	2011-11-02	Carola Petersen	Carola Petersen	species identified with species specific primers	Hinrich Schulenburg	hschulenburg@zoologie.uni-kiel.de
MY822	D142c8	C. elegans	C. elegans wild isolate	MY	51.950723 - 7.599099	Farming museum, Muenster, Nordrhein-Westfalen, Germany	compost heap	2011-11-02	Carola Petersen	Carola Petersen	species identified with species specific primers	Hinrich Schulenburg	hschulenburg@zoologie.uni-kiel.de
MY823	D147a5	C. remanei	C. elegans wild isolate	MY	51.950723 - 7.599099	Farming museum, Muenster, Nordrhein-Westfalen, Germany	rotting apple	2011-11-02	Carola Petersen	Carola Petersen	species identified with species specific primers	Hinrich Schulenburg	hschulenburg@zoologie.uni-kiel.de
MY824	D147a4	C. remanei	C. remanei wild isolate	MY	51.950723 - 7.599099	Farming museum, Muenster, Nordrhein-Westfalen, Germany	rotting apple	2011-11-02	Carola Petersen	Carola Petersen	species identified with species specific primers	Hinrich Schulenburg	hschulenburg@zoologie.uni-kiel.de
MY825	D149a7	C. remanei	C. remanei wild isolate	MY	51.950723 - 7.599099	Farming museum, Muenster, Nordrhein-Westfalen, Germany	rotting apple	2011-11-02	Carola Petersen	Carola Petersen	species identified with species specific primers	Hinrich Schulenburg	hschulenburg@zoologie.uni-kiel.de
MY826	A135a6	C. remanei	C. remanei wild isolate	MY	54.346355 - 10.117737	Botanical garden, Kiel, Schleswig-Holstein, Germany	rotting apple	2011-10-26	Carola Petersen	Carola Petersen	species identified with species specific primers	Hinrich Schulenburg	hschulenburg@zoologie.uni-kiel.de
MY827	A139c6	C. remanei	C. remanei wild isolate	MY	54.346355 - 10.117737	Botanical garden, Kiel, Schleswig-Holstein, Germany	compost heap	2011-10-26	Carola Petersen	Carola Petersen	species identified with species specific primers	Hinrich Schulenburg	hschulenburg@zoologie.uni-kiel.de
MY828	A135a7	C. remanei	C. remanei wild isolate	MY	54.346355 - 10.117737	Botanical garden, Kiel, Schleswig-Holstein, Germany	rotting apple	2011-10-26	Carola Petersen	Carola Petersen	species identified with species specific primers	Hinrich Schulenburg	hschulenburg@zoologie.uni-kiel.de
MY829	A134a6	C. remanei	C. remanei wild isolate	MY	54.346355 - 10.117737	Botanical garden, Kiel, Schleswig-Holstein, Germany	rotting apple	2011-10-26	Carola Petersen	Carola Petersen	species identified with species specific primers	Hinrich Schulenburg	hschulenburg@zoologie.uni-kiel.de
MY830	A139c10	C. remanei	C. remanei wild isolate	MY	54.346355 - 10.117737	Botanical garden, Kiel, Schleswig-Holstein, Germany	compost heap	2011-10-26	Carola Petersen	Carola Petersen	species identified with species specific primers	Hinrich Schulenburg	hschulenburg@zoologie.uni-kiel.de
MY831	A139c8	C. remanei	C. remanei wild isolate	MY	54.346355 - 10.117737	Botanical garden, Kiel, Schleswig-Holstein, Germany	compost heap	2011-10-26	Carola Petersen	Carola Petersen	species identified with species specific primers	Hinrich Schulenburg	hschulenburg@zoologie.uni-kiel.de
MY832	A134a2	C. remanei	C. remanei wild isolate	MY	54.346355 - 10.117737	Botanical garden, Kiel, Schleswig-Holstein, Germany	rotting apple	2011-10-26	Carola Petersen	Carola Petersen	species identified with species specific primers	Hinrich Schulenburg	hschulenburg@zoologie.uni-kiel.de
MY833	A135a4	C. remanei	C. remanei wild isolate	MY	54.346355 - 10.117737	Botanical garden, Kiel, Schleswig-Holstein, Germany	rotting apple	2011-10-26	Carola Petersen	Carola Petersen	species identified with species specific primers	Hinrich Schulenburg	hschulenburg@zoologie.uni-kiel.de
MY835	A134a3	C. remanei	C. remanei wild isolate	MY	54.346355 - 10.117737	Botanical garden, Kiel, Schleswig-Holstein, Germany	rotting apple	2011-10-26	Carola Petersen	Carola Petersen	species identified with species specific primers	Hinrich Schulenburg	hschulenburg@zoologie.uni-kiel.de
MY836	E111c4	C. elegans	C. elegans wild isolate	MY	51.950777 - 7.536628	Private garden, Roxel, Nordrhein-Westfalen, Germany	compost heap	2011-10-12	Carola Petersen	Carola Petersen	species identified with species specific primers	Hinrich Schulenburg	hschulenburg@zoologie.uni-kiel.de
MY837	E127c10	C. elegans	C. elegans wild isolate	MY	51.950777 - 7.536628	Private garden, Roxel, Nordrhein-Westfalen, Germany	compost heap	2011-10-24	Carola Petersen	Carola Petersen	species identified with species specific primers	Hinrich Schulenburg	hschulenburg@zoologie.uni-kiel.de
MY838	E127c9	C. elegans	C. elegans wild isolate	MY	51.950777 - 7.536628	Private garden, Roxel, Nordrhein-Westfalen, Germany	compost heap	2011-10-24	Carola Petersen	Carola Petersen	species identified with species specific primers	Hinrich Schulenburg	hschulenburg@zoologie.uni-kiel.de
MY839	E127c8	C. elegans	C. elegans wild isolate	MY	51.950777 - 7.536628	Private garden, Roxel, Nordrhein-Westfalen, Germany	compost heap	2011-10-24	Carola Petersen	Carola Petersen	species identified with species specific primers	Hinrich Schulenburg	hschulenburg@zoologie.uni-kiel.de
MY840	A162c3	C. elegans	C. elegans wild isolate	MY	54.346355 - 10.117737	Botanical garden, Kiel, Schleswig-Holstein, Germany	compost heap	2011-11-03	Carola Petersen	Carola Petersen	species identified with species specific primers	Hinrich Schulenburg	hschulenburg@zoologie.uni-kiel.de
MY841	A161c2	C. remanei	C. remanei wild isolate	MY	54.346355 - 10.117737	Botanical garden, Kiel, Schleswig-Holstein, Germany	compost heap	2011-10-26	Carola Petersen	Carola Petersen	species identified with species specific primers	Hinrich Schulenburg	hschulenburg@zoologie.uni-kiel.de
MY843	A160a4	C. remanei	C. remanei wild isolate	MY	54.346355 - 10.117737	Botanical garden, Kiel, Schleswig-Holstein, Germany	rotting apple	2011-11-03	Carola Petersen	Carola Petersen	species identified with species specific primers	Hinrich Schulenburg	hschulenburg@zoologie.uni-kiel.de
MY846	D147a6	C. remanei	C. remanei wild isolate	MY	51.950723 - 7.599099	Farming museum, Muenster, Nordrhein-Westfalen, Germany	rotting apple	2011-11-02	Carola Petersen	Carola Petersen	species identified with species specific primers	Hinrich Schulenburg	hschulenburg@zoologie.uni-kiel.de
MY847	D147a8	C. remanei	C. remanei wild isolate	MY	51.950723 - 7.599099	Farming museum, Muenster, Nordrhein-Westfalen, Germany	rotting apple	2011-11-02	Carola Petersen	Carola Petersen	species identified with species specific primers	Hinrich Schulenburg	hschulenburg@zoologie.uni-kiel.de
MY848	D147a10	C. remanei	C. remanei wild isolate	MY	51.950723 - 7.599099	Farming museum, Muenster, Nordrhein-Westfalen, Germany	rotting apple	2011-11-02	Carola Petersen	Carola Petersen	species identified with species specific primers	Hinrich Schulenburg	hschulenburg@zoologie.uni-kiel.de
MY849	D148a2	C. remanei	C. remanei wild isolate	MY	51.950723 - 7.599099	Farming museum, Muenster, Nordrhein-Westfalen, Germany	rotting apple	2011-11-02	Carola Petersen	Carola Petersen	species identified with species specific primers	Hinrich Schulenburg	hschulenburg@zoologie.uni-kiel.de
MY850	D148a3	C. remanei	C. remanei wild isolate	MY	51.950723 - 7.599099	Farming museum, Muenster, Nordrhein-Westfalen, Germany	rotting apple	2011-11-02	Carola Petersen	Carola Petersen	species identified with species specific primers	Hinrich Schulenburg	hschulenburg@zoologie.uni-kiel.de
MY851	D148a5	C. remanei	C. remanei wild isolate	MY	51.950723 - 7.599099	Farming museum, Muenster, Nordrhein-Westfalen, Germany	rotting apple	2011-11-02	Carola Petersen	Carola Petersen	species identified with species specific primers	Hinrich Schulenburg	hschulenburg@zoologie.uni-kiel.de
MY853	D147a7	C. remanei	C. remanei wild isolate	MY	51.950723 - 7.599099	Farming museum, Muenster, Nordrhein-Westfalen, Germany	rotting apple	2011-11-02	Carola Petersen	Carola Petersen	species identified with species specific primers	Hinrich Schulenburg	hschulenburg@zoologie.uni-kiel.de
MY855	D146a1	C. remanei	C. remanei wild isolate	MY	51.950723 - 7.599099	Farming museum, Muenster, Nordrhein-Westfalen, Germany	rotting apple	2011-11-02	Carola Petersen	Carola Petersen	species identified with species specific primers	Hinrich Schulenburg	hschulenburg@zoologie.uni-kiel.de
MY856	D149a10	C. remanei	C. remanei wild isolate	MY	51.950723 - 7.599099	Farming museum, Muenster, Nordrhein-Westfalen, Germany	rotting apple	2011-11-02	Carola Petersen	Carola Petersen	species identified with species specific primers	Hinrich Schulenburg	hschulenburg@zoologie.uni-kiel.de
MY857	D147a2	C. remanei	C. remanei wild isolate	MY	51.950723 - 7.599099	Farming museum, Muenster, Nordrhein-Westfalen, Germany	rotting apple	2011-11-02	Carola Petersen	Carola Petersen	species identified with species specific primers	Hinrich Schulenburg	hschulenburg@zoologie.uni-kiel.de
MY858	D147a9	C. remanei	C. remanei wild isolate	MY	51.950723 - 7.599099	Farming museum, Muenster, Nordrhein-Westfalen, Germany	rotting apple	2011-11-02	Carola Petersen	Carola Petersen	species identified with species specific primers	Hinrich Schulenburg	hschulenburg@zoologie.uni-kiel.de
MY860	A160a11	C. remanei	C. remanei wild isolate	MY	54.346355 - 10.117737	Botanical garden, Kiel, Schleswig-Holstein, Germany	rotting apple	2011-11-03	Carola Petersen	Carola Petersen	species identified with species specific primers	Hinrich Schulenburg	hschulenburg@zoologie.uni-kiel.de
MY861	D149a1	C. remanei	C. remanei wild isolate	MY	51.950723 - 7.599099	Farming museum, Muenster, Nordrhein-Westfalen, Germany	rotting apple	2011-11-02	Carola Petersen	Carola Petersen	species identified with species specific primers	Hinrich Schulenburg	hschulenburg@zoologie.uni-kiel.de
MY862	D149a8	C. remanei	C. remanei wild isolate	MY	51.950723 - 7.599099	Farming museum, Muenster, Nordrhein-Westfalen, Germany	rotting apple	2011-11-02	Carola Petersen	Carola Petersen	species identified with species specific primers	Hinrich Schulenburg	hschulenburg@zoologie.uni-kiel.de
MY863	D147a1	C. remanei	C. remanei wild isolate	MY	51.950723 - 7.599099	Farming museum, Muenster, Nordrhein-Westfalen, Germany	rotting apple	2011-11-02	Carola Petersen	Carola Petersen	species identified with species specific primers	Hinrich Schulenburg	hschulenburg@zoologie.uni-kiel.de
MY864	E173c9	C. elegans	C. elegans wild isolate	MY	51.950777 - 7.536628	Private garden, Roxel, Nordrhein-Westfalen, Germany	compost heap	2011-11-14	Carola Petersen	Carola Petersen	species identified with species specific primers	Hinrich Schulenburg	hschulenburg@zoologie.uni-kiel.de
MY865	E173c11	C. elegans	C. elegans wild isolate	MY	51.950777 - 7.536628	Private garden, Roxel, Nordrhein-Westfalen, Germany	compost heap	2011-11-14	Carola Petersen	Carola Petersen	species identified with species specific primers	Hinrich Schulenburg	hschulenburg@zoologie.uni-kiel.de
MY866	E176c1	C. elegans	C. elegans wild isolate	MY	51.950777 - 7.536628	Private garden, Roxel, Nordrhein-Westfalen, Germany	compost heap	2011-11-14	Carola Petersen	Carola Petersen	species identified with species specific primers	Hinrich Schulenburg	hschulenburg@zoologie.uni-kiel.de
MY867	A172a1	C. remanei	C. remanei wild isolate	MY	54.346355 - 10.117737	Botanical garden, Kiel, Schleswig-Holstein, Germany	rotting apple	2011-11-15	Carola Petersen	Carola Petersen	species identified with species specific primers	Hinrich Schulenburg	hschulenburg@zoologie.uni-kiel.de
MY868	A172a7	C. remanei	C. remanei wild isolate	MY	54.346355 - 10.117737	Botanical garden, Kiel, Schleswig-Holstein, Germany	rotting apple	2011-11-15	Carola Petersen	Carola Petersen	species identified with species specific primers	Hinrich Schulenburg	hschulenburg@zoologie.uni-kiel.de
MY869	A171a9	C. remanei	C. remanei wild isolate	MY	54.346355 - 10.117737	Botanical garden, Kiel, Schleswig-Holstein, Germany	rotting apple	2011-11-15	Carola Petersen	Carola Petersen	species identified with species specific primers	Hinrich Schulenburg	hschulenburg@zoologie.uni-kiel.de
MY870	A171a7	C. remanei	C. remanei wild isolate	MY	54.346355 - 10.117737	Botanical garden, Kiel, Schleswig-Holstein, Germany	rotting apple	2011-11-15	Carola Petersen	Carola Petersen	species identified with species specific primers	Hinrich Schulenburg	hschulenburg@zoologie.uni-kiel.de
MY871	A171a6	C. remanei	C. remanei wild isolate	MY	54.346355 - 10.117737	Botanical garden, Kiel, Schleswig-Holstein, Germany	rotting apple	2011-11-15	Carola Petersen	Carola Petersen	species identified with species specific primers	Hinrich Schulenburg	hschulenburg@zoologie.uni-kiel.de
MY872	A171a1	C. remanei	C. remanei wild isolate	MY	54.346355 - 10.117737	Botanical garden, Kiel, Schleswig-Holstein, Germany	rotting apple	2011-11-15	Carola Petersen	Carola Petersen	species identified with species specific primers	Hinrich Schulenburg	hschulenburg@zoologie.uni-kiel.de
MY873	A171a5	C. remanei	C. remanei wild isolate	MY	54.346355 - 10.117737	Botanical garden, Kiel, Schleswig-Holstein, Germany	rotting apple	2011-11-15	Carola Petersen	Carola Petersen	species identified with species specific primers	Hinrich Schulenburg	hschulenburg@zoologie.uni-kiel.de
MY874	A172a6	C. remanei	C. remanei wild isolate	MY	54.346355 - 10.117737	Botanical garden, Kiel, Schleswig-Holstein, Germany	rotting apple	2011-11-15	Carola Petersen	Carola Petersen	species identified with species specific primers	Hinrich Schulenburg	hschulenburg@zoologie.uni-kiel.de
MY875	E173c1	C. remanei	C. remanei wild isolate	MY	51.950777 - 7.536628	Private garden, Roxel, Nordrhein-Westfalen, Germany	compost heap	2011-11-14	Carola Petersen	Carola Petersen	species identified with species specific primers	Hinrich Schulenburg	hschulenburg@zoologie.uni-kiel.de
MY876	A171a3	C. remanei	C. remanei wild isolate	MY	54.346355 - 10.117737	Botanical garden, Kiel, Schleswig-Holstein, Germany	rotting apple	2011-11-15	Carola Petersen	Carola Petersen	species identified with species specific primers	Hinrich Schulenburg	hschulenburg@zoologie.uni-kiel.de
MY877	A172a5	C. remanei	C. remanei wild isolate	MY	54.346355 - 10.117737	Botanical garden, Kiel, Schleswig-Holstein, Germany	rotting apple	2011-11-15	Carola Petersen	Carola Petersen	species identified with species specific primers	Hinrich Schulenburg	hschulenburg@zoologie.uni-kiel.de
MY878	A171a8	C. remanei	C. remanei wild isolate	MY	54.346355 - 10.117737	Botanical garden, Kiel, Schleswig-Holstein, Germany	rotting apple	2011-11-15	Carola Petersen	Carola Petersen	species identified with species specific primers	Hinrich Schulenburg	hschulenburg@zoologie.uni-kiel.de
MY879	A172a4	C. remanei	C. remanei wild isolate	MY	54.346355 - 10.117737	Botanical garden, Kiel, Schleswig-Holstein, Germany	rotting apple	2011-11-15	Carola Petersen	Carola Petersen	species identified with species specific primers	Hinrich Schulenburg	hschulenburg@zoologie.uni-kiel.de
MY880	A172a8	C. remanei	C. remanei wild isolate	MY	54.346355 - 10.117737	Botanical garden, Kiel, Schleswig-Holstein, Germany	rotting apple	2011-11-15	Carola Petersen	Carola Petersen	species identified with species specific primers	Hinrich Schulenburg	hschulenburg@zoologie.uni-kiel.de
MY881	D179c3	C. elegans	C. elegans wild isolate	MY	51.950723 - 7.599099	Farming museum, Muenster, Nordrhein-Westfalen, Germany	compost heap	2011-12-01	Carola Petersen	Carola Petersen	species identified with species specific primers	Hinrich Schulenburg	hschulenburg@zoologie.uni-kiel.de
MY882	A196c6	C. elegans	C. elegans wild isolate	MY	54.346355 - 10.117737	Botanical garden, Kiel, Schleswig-Holstein, Germany	compost heap	2011-12-01	Carola Petersen	Carola Petersen	species identified with species specific primers	Hinrich Schulenburg	hschulenburg@zoologie.uni-kiel.de
MY883	A197c9	C. elegans	C. elegans wild isolate	MY	54.346355 - 10.117737	Botanical garden, Kiel, Schleswig-Holstein, Germany	compost heap	2011-12-01	Carola Petersen	Carola Petersen	species identified with species specific primers	Hinrich Schulenburg	hschulenburg@zoologie.uni-kiel.de
MY884	A198c4	C. elegans	C. elegans wild isolate	MY	54.346355 - 10.117737	Botanical garden, Kiel, Schleswig-Holstein, Germany	compost heap	2011-12-01	Carola Petersen	Carola Petersen	species identified with species specific primers	Hinrich Schulenburg	hschulenburg@zoologie.uni-kiel.de
MY885	A198c5	C. elegans	C. elegans wild isolate	MY	54.346355 - 10.117737	Botanical garden, Kiel, Schleswig-Holstein, Germany	compost heap	2011-12-01	Carola Petersen	Carola Petersen	species identified with species specific primers	Hinrich Schulenburg	hschulenburg@zoologie.uni-kiel.de
MY886	A198c3	C. elegans	C. elegans wild isolate	MY	54.346355 - 10.117737	Botanical garden, Kiel, Schleswig-Holstein, Germany	compost heap	2011-12-01	Carola Petersen	Carola Petersen	species identified with species specific primers	Hinrich Schulenburg	hschulenburg@zoologie.uni-kiel.de
MY887	A209c3	C. elegans	C. elegans wild isolate	MY	54.346355 - 10.117737	Botanical garden, Kiel, Schleswig-Holstein, Germany	compost heap	2011-12-08	Carola Petersen	Carola Petersen	species identified with species specific primers	Hinrich Schulenburg	hschulenburg@zoologie.uni-kiel.de
MY888	A196c9	C. elegans	C. elegans wild isolate	MY	54.346355 - 10.117737	Botanical garden, Kiel, Schleswig-Holstein, Germany	compost heap	2011-12-01	Carola Petersen	Carola Petersen	species identified with species specific primers	Hinrich Schulenburg	hschulenburg@zoologie.uni-kiel.de
MY889	A207c8	C. elegans	C. elegans wild isolate	MY	54.346355 - 10.117737	Botanical garden, Kiel, Schleswig-Holstein, Germany	compost heap	2011-12-08	Carola Petersen	Carola Petersen	species identified with species specific primers	Hinrich Schulenburg	hschulenburg@zoologie.uni-kiel.de
MY890	A207c6	C. elegans	C. elegans wild isolate	MY	54.346355 - 10.117737	Botanical garden, Kiel, Schleswig-Holstein, Germany	compost heap	2011-12-08	Carola Petersen	Carola Petersen	species identified with species specific primers	Hinrich Schulenburg	hschulenburg@zoologie.uni-kiel.de
MY891	A209c5	C. elegans	C. elegans wild isolate	MY	54.346355 - 10.117737	Botanical garden, Kiel, Schleswig-Holstein, Germany	compost heap	2011-12-08	Carola Petersen	Carola Petersen	species identified with species specific primers	Hinrich Schulenburg	hschulenburg@zoologie.uni-kiel.de
MY892	A207c7	C. elegans	C. elegans wild isolate	MY	54.346355 - 10.117737	Botanical garden, Kiel, Schleswig-Holstein, Germany	compost heap	2011-12-08	Carola Petersen	Carola Petersen	species identified with species specific primers	Hinrich Schulenburg	hschulenburg@zoologie.uni-kiel.de
MY893	A207c2	C. elegans	C. elegans wild isolate	MY	54.346355 - 10.117737	Botanical garden, Kiel, Schleswig-Holstein, Germany	compost heap	2011-12-08	Carola Petersen	Carola Petersen	species identified with species specific primers	Hinrich Schulenburg	hschulenburg@zoologie.uni-kiel.de
MY894	A209c8	C. elegans	C. elegans wild isolate	MY	54.346355 - 10.117737	Botanical garden, Kiel, Schleswig-Holstein, Germany	compost heap	2011-12-08	Carola Petersen	Carola Petersen	species identified with species specific primers	Hinrich Schulenburg	hschulenburg@zoologie.uni-kiel.de
MY895	A207c3	C. elegans	C. elegans wild isolate	MY	54.346355 - 10.117737	Botanical garden, Kiel, Schleswig-Holstein, Germany	compost heap	2011-12-08	Carola Petersen	Carola Petersen	species identified with species specific primers	Hinrich Schulenburg	hschulenburg@zoologie.uni-kiel.de
MY896	A198c1	C. elegans	C. elegans wild isolate	MY	54.346355 - 10.117737	Botanical garden, Kiel, Schleswig-Holstein, Germany	compost heap	2011-12-01	Carola Petersen	Carola Petersen	species identified with species specific primers	Hinrich Schulenburg	hschulenburg@zoologie.uni-kiel.de
MY897	A207c4	C. elegans	C. elegans wild isolate	MY	54.346355 - 10.117737	Botanical garden, Kiel, Schleswig-Holstein, Germany	compost heap	2011-12-08	Carola Petersen	Carola Petersen	species identified with species specific primers	Hinrich Schulenburg	hschulenburg@zoologie.uni-kiel.de
MY898	A207c10	C. elegans	C. elegans wild isolate	MY	54.346355 - 10.117737	Botanical garden, Kiel, Schleswig-Holstein, Germany	compost heap	2011-12-08	Carola Petersen	Carola Petersen	species identified with species specific primers	Hinrich Schulenburg	hschulenburg@zoologie.uni-kiel.de
MY899	A207c5	C. elegans	C. elegans wild isolate	MY	54.346355 - 10.117737	Botanical garden, Kiel, Schleswig-Holstein, Germany	compost heap	2011-12-08	Carola Petersen	Carola Petersen	species identified with species specific primers	Hinrich Schulenburg	hschulenburg@zoologie.uni-kiel.de
MY900	A205a1	C. remanei	C. remanei wild isolate	MY	54.346355 - 10.117737	Botanical garden, Kiel, Schleswig-Holstein, Germany	rotting apple	2011-12-08	Carola Petersen	Carola Petersen	species identified with species specific primers	Hinrich Schulenburg	hschulenburg@zoologie.uni-kiel.de
MY901	A203a4	C. remanei	C. remanei wild isolate	MY	54.346355 - 10.117737	Botanical garden, Kiel, Schleswig-Holstein, Germany	rotting apple	2011-12-08	Carola Petersen	Carola Petersen	species identified with species specific primers	Hinrich Schulenburg	hschulenburg@zoologie.uni-kiel.de
MY902	D179c5	C. elegans	C. elegans wild isolate	MY	51.950723 - 7.599099	Farming museum, Muenster, Nordrhein-Westfalen, Germany	compost heap	2011-12-01	Carola Petersen	Carola Petersen	species identified with species specific primers	Hinrich Schulenburg	hschulenburg@zoologie.uni-kiel.de
MY903	D184c10	C. elegans	C. elegans wild isolate	MY	51.950723 - 7.599099	Farming museum, Muenster, Nordrhein-Westfalen, Germany	compost heap	2011-12-01	Carola Petersen	Carola Petersen	species identified with species specific primers	Hinrich Schulenburg	hschulenburg@zoologie.uni-kiel.de
MY904	E214c8	C. elegans	C. elegans wild isolate	MY	51.950777 - 7.536628	Private garden, Roxel, Nordrhein-Westfalen, Germany	compost heap	2011-12-08	Carola Petersen	Carola Petersen	species identified with species specific primers	Hinrich Schulenburg	hschulenburg@zoologie.uni-kiel.de
MY905	A195c2	C. elegans	C. elegans wild isolate	MY	54.346355 - 10.117737	Botanical garden, Kiel, Schleswig-Holstein, Germany	compost heap	2011-12-01	Carola Petersen	Carola Petersen	species identified with species specific primers	Hinrich Schulenburg	hschulenburg@zoologie.uni-kiel.de
MY906	A195c4	C. elegans	C. elegans wild isolate	MY	54.346355 - 10.117737	Botanical garden, Kiel, Schleswig-Holstein, Germany	compost heap	2011-12-01	Carola Petersen	Carola Petersen	species identified with species specific primers	Hinrich Schulenburg	hschulenburg@zoologie.uni-kiel.de
MY907	A198c2	C. elegans	C. elegans wild isolate	MY	54.346355 - 10.117737	Botanical garden, Kiel, Schleswig-Holstein, Germany	compost heap	2011-12-01	Carola Petersen	Carola Petersen	species identified with species specific primers	Hinrich Schulenburg	hschulenburg@zoologie.uni-kiel.de
MY908	A233a2	C. remanei	C. remanei wild isolate	MY	54.346355 - 10.117737	Botanical garden, Kiel, Schleswig-Holstein, Germany	rotting apple	2012-01-18	Carola Petersen	Carola Petersen	species identified with species specific primers	Hinrich Schulenburg	hschulenburg@zoologie.uni-kiel.de
MY909	A203a9	C. remanei	C. remanei wild isolate	MY	54.346355 - 10.117737	Botanical garden, Kiel, Schleswig-Holstein, Germany	rotting apple	2011-12-08	Carola Petersen	Carola Petersen	species identified with species specific primers	Hinrich Schulenburg	hschulenburg@zoologie.uni-kiel.de
MY910	A203a1	C. remanei	C. remanei wild isolate	MY	54.346355 - 10.117737	Botanical garden, Kiel, Schleswig-Holstein, Germany	rotting apple	2011-12-08	Carola Petersen	Carola Petersen	species identified with species specific primers	Hinrich Schulenburg	hschulenburg@zoologie.uni-kiel.de
MY911	A203a10	C. remanei	C. remanei wild isolate	MY	54.346355 - 10.117737	Botanical garden, Kiel, Schleswig-Holstein, Germany	rotting apple	2011-12-08	Carola Petersen	Carola Petersen	species identified with species specific primers	Hinrich Schulenburg	hschulenburg@zoologie.uni-kiel.de
MY912	A203a2	C. remanei	C. remanei wild isolate	MY	54.346355 - 10.117737	Botanical garden, Kiel, Schleswig-Holstein, Germany	rotting apple	2011-12-08	Carola Petersen	Carola Petersen	species identified with species specific primers	Hinrich Schulenburg	hschulenburg@zoologie.uni-kiel.de
MY913	A172a9	C. remanei	C. remanei wild isolate	MY	54.346355 - 10.117737	Botanical garden, Kiel, Schleswig-Holstein, Germany	rotting apple	2011-11-15	Carola Petersen	Carola Petersen	species identified with species specific primers	Hinrich Schulenburg	hschulenburg@zoologie.uni-kiel.de
MY914	A203a8	C. remanei	C. remanei wild isolate	MY	54.346355 - 10.117737	Botanical garden, Kiel, Schleswig-Holstein, Germany	rotting apple	2011-12-08	Carola Petersen	Carola Petersen	species identified with species specific primers	Hinrich Schulenburg	hschulenburg@zoologie.uni-kiel.de
MY915	E218c2	C. elegans	C. elegans wild isolate	MY	51.950777 - 7.536628	Private garden, Roxel, Nordrhein-Westfalen, Germany	compost heap	2011-12-08	Carola Petersen	Carola Petersen	species identified with species specific primers	Hinrich Schulenburg	hschulenburg@zoologie.uni-kiel.de
MY916	A209c9	C. elegans	C. elegans wild isolate	MY	54.346355 - 10.117737	Botanical garden, Kiel, Schleswig-Holstein, Germany	compost heap	2011-12-08	Carola Petersen	Carola Petersen	species identified with species specific primers	Hinrich Schulenburg	hschulenburg@zoologie.uni-kiel.de
MY917	A203a6	C. remanei	C. remanei wild isolate	MY	54.346355 - 10.117737	Botanical garden, Kiel, Schleswig-Holstein, Germany	rotting apple	2011-12-08	Carola Petersen	Carola Petersen	species identified with species specific primers	Hinrich Schulenburg	hschulenburg@zoologie.uni-kiel.de
MY918	D224c3	C. briggsae	C. briggsae wild isolate	MY	51.950723 - 7.599099	Farming museum, Muenster, Nordrhein-Westfalen, Germany	compost heap	2012-01-18	Carola Petersen	Carola Petersen	species identified with species specific primers	Hinrich Schulenburg	hschulenburg@zoologie.uni-kiel.de
MY919	A235a5	C. remanei	C. remanei wild isolate	MY	54.346355 - 10.117737	Botanical garden, Kiel, Schleswig-Holstein, Germany	rotting apple	2012-01-18	Carola Petersen	Carola Petersen	species identified with species specific primers	Hinrich Schulenburg	hschulenburg@zoologie.uni-kiel.de
MY920	A238c5	C. elegans	C. elegans wild isolate	MY	54.346355 - 10.117737	Botanical garden, Kiel, Schleswig-Holstein, Germany	compost heap	2012-01-18	Carola Petersen	Carola Petersen	species identified with species specific primers	Hinrich Schulenburg	hschulenburg@zoologie.uni-kiel.de
MY921	A235a8	C. remanei	C. remanei wild isolate	MY	54.346355 - 10.117737	Botanical garden, Kiel, Schleswig-Holstein, Germany	rotting apple	2012-01-18	Carola Petersen	Carola Petersen	species identified with species specific primers	Hinrich Schulenburg	hschulenburg@zoologie.uni-kiel.de
MY922	A235a10	C. remanei	C. remanei wild isolate	MY	54.346355 - 10.117737	Botanical garden, Kiel, Schleswig-Holstein, Germany	rotting apple	2012-01-18	Carola Petersen	Carola Petersen	species identified with species specific primers	Hinrich Schulenburg	hschulenburg@zoologie.uni-kiel.de
MY923	A239c5	C. elegans	C. elegans wild isolate	MY	54.346355 - 10.117737	Botanical garden, Kiel, Schleswig-Holstein, Germany	compost heap	2012-01-18	Carola Petersen	Carola Petersen	species identified with species specific primers	Hinrich Schulenburg	hschulenburg@zoologie.uni-kiel.de
MY924	A242a8	C. remanei	C. remanei wild isolate	MY	54.346355 - 10.117737	Botanical garden, Kiel, Schleswig-Holstein, Germany	rotting apple	2012-01-18	Carola Petersen	Carola Petersen	species identified with species specific primers	Hinrich Schulenburg	hschulenburg@zoologie.uni-kiel.de
MY925	A242a9	C. remanei	C. remanei wild isolate	MY	54.346355 - 10.117737	Botanical garden, Kiel, Schleswig-Holstein, Germany	rotting apple	2012-01-18	Carola Petersen	Carola Petersen	species identified with species specific primers	Hinrich Schulenburg	hschulenburg@zoologie.uni-kiel.de
MY926	A242a10	C. remanei	C. remanei wild isolate	MY	54.346355 - 10.117737	Botanical garden, Kiel, Schleswig-Holstein, Germany	rotting apple	2012-01-18	Carola Petersen	Carola Petersen	species identified with species specific primers	Hinrich Schulenburg	hschulenburg@zoologie.uni-kiel.de
MY934	D265c1	C. elegans	C. elegans wild isolate	MY	51.950723 - 7.599099	Farming museum, Muenster, Nordrhein-Westfalen, Germany	compost heap	2012-01-25	Carola Petersen	Carola Petersen	species identified with species specific primers	Hinrich Schulenburg	hschulenburg@zoologie.uni-kiel.de
MY935	D265c2	C. elegans	C. elegans wild isolate	MY	51.950723 - 7.599099	Farming museum, Muenster, Nordrhein-Westfalen, Germany	compost heap	2012-01-25	Carola Petersen	Carola Petersen	species identified with species specific primers	Hinrich Schulenburg	hschulenburg@zoologie.uni-kiel.de
MY936	D265c3	C. elegans	C. elegans wild isolate	MY	51.950723 - 7.599099	Farming museum, Muenster, Nordrhein-Westfalen, Germany	compost heap	2012-01-25	Carola Petersen	Carola Petersen	species identified with species specific primers	Hinrich Schulenburg	hschulenburg@zoologie.uni-kiel.de
MY937	D265c4	C. elegans	C. elegans wild isolate	MY	51.950723 - 7.599099	Farming museum, Muenster, Nordrhein-Westfalen, Germany	compost heap	2012-01-25	Carola Petersen	Carola Petersen	species identified with species specific primers	Hinrich Schulenburg	hschulenburg@zoologie.uni-kiel.de
MY938	D265c5	C. elegans	C. elegans wild isolate	MY	51.950723 - 7.599099	Farming museum, Muenster, Nordrhein-Westfalen, Germany	compost heap	2012-01-25	Carola Petersen	Carola Petersen	species identified with species specific primers	Hinrich Schulenburg	hschulenburg@zoologie.uni-kiel.de
MY939	D265c8	C. elegans	C. elegans wild isolate	MY	51.950723 - 7.599099	Farming museum, Muenster, Nordrhein-Westfalen, Germany	compost heap	2012-01-25	Carola Petersen	Carola Petersen	species identified with species specific primers	Hinrich Schulenburg	hschulenburg@zoologie.uni-kiel.de
MY940	D265c9	C. elegans	C. elegans wild isolate	MY	51.950723 - 7.599099	Farming museum, Muenster, Nordrhein-Westfalen, Germany	compost heap	2012-01-25	Carola Petersen	Carola Petersen	species identified with species specific primers	Hinrich Schulenburg	hschulenburg@zoologie.uni-kiel.de
MY941	A258a5	C. remanei	C. remanei wild isolate	MY	54.346355 - 10.117737	Botanical garden, Kiel, Schleswig-Holstein, Germany	rotting apple	2012-01-25	Carola Petersen	Carola Petersen	species identified with species specific primers	Hinrich Schulenburg	hschulenburg@zoologie.uni-kiel.de
MY942	A258a6	C. remanei	C. remanei wild isolate	MY	54.346355 - 10.117737	Botanical garden, Kiel, Schleswig-Holstein, Germany	rotting apple	2012-01-25	Carola Petersen	Carola Petersen	species identified with species specific primers	Hinrich Schulenburg	hschulenburg@zoologie.uni-kiel.de
MY943	A258a7	C. remanei	C. remanei wild isolate	MY	54.346355 - 10.117737	Botanical garden, Kiel, Schleswig-Holstein, Germany	rotting apple	2012-01-25	Carola Petersen	Carola Petersen	species identified with species specific primers	Hinrich Schulenburg	hschulenburg@zoologie.uni-kiel.de
MY944	A258a8	C. remanei	C. remanei wild isolate	MY	54.346355 - 10.117737	Botanical garden, Kiel, Schleswig-Holstein, Germany	rotting apple	2012-01-25	Carola Petersen	Carola Petersen	species identified with species specific primers	Hinrich Schulenburg	hschulenburg@zoologie.uni-kiel.de
MY945	D284c5	C. briggsae	C. briggsae wild isolate	MY	51.950723 - 7.599099	Farming museum, Muenster, Nordrhein-Westfalen, Germany	compost heap	2012-02-08	Carola Petersen	Carola Petersen	species identified with species specific primers	Hinrich Schulenburg	hschulenburg@zoologie.uni-kiel.de
MY946	A324a1	C. remanei	C. remanei wild isolate	MY	54.346355 - 10.117737	Botanical garden, Kiel, Schleswig-Holstein, Germany	rotting apple	2012-03-07	Carola Petersen	Carola Petersen	species identified with species specific primers	Hinrich Schulenburg	hschulenburg@zoologie.uni-kiel.de
MY947	A324a9	C. remanei	C. remanei wild isolate	MY	54.346355 - 10.117737	Botanical garden, Kiel, Schleswig-Holstein, Germany	rotting apple	2012-03-07	Carola Petersen	Carola Petersen	species identified with species specific primers	Hinrich Schulenburg	hschulenburg@zoologie.uni-kiel.de
MY948	A324a10	C. remanei	C. remanei wild isolate	MY	54.346355 - 10.117737	Botanical garden, Kiel, Schleswig-Holstein, Germany	rotting apple	2012-03-07	Carola Petersen	Carola Petersen	species identified with species specific primers	Hinrich Schulenburg	hschulenburg@zoologie.uni-kiel.de
MY949	A348a11	C. remanei	C. remanei wild isolate	MY	54.346355 - 10.117737	Botanical garden, Kiel, Schleswig-Holstein, Germany	rotting apple	2012-03-21	Carola Petersen	Carola Petersen	species identified with species specific primers	Hinrich Schulenburg	hschulenburg@zoologie.uni-kiel.de
MY950	A350a7	C. remanei	C. remanei wild isolate	MY	54.346355 - 10.117737	Botanical garden, Kiel, Schleswig-Holstein, Germany	rotting apple	2012-03-21	Carola Petersen	Carola Petersen	species identified with species specific primers	Hinrich Schulenburg	hschulenburg@zoologie.uni-kiel.de
MY951	A350a8	C. remanei	C. remanei wild isolate	MY	54.346355 - 10.117737	Botanical garden, Kiel, Schleswig-Holstein, Germany	rotting apple	2012-03-21	Carola Petersen	Carola Petersen	species identified with species specific primers	Hinrich Schulenburg	hschulenburg@zoologie.uni-kiel.de
MY952	A350a9	C. remanei	C. remanei wild isolate	MY	54.346355 - 10.117737	Botanical garden, Kiel, Schleswig-Holstein, Germany	rotting apple	2012-03-21	Carola Petersen	Carola Petersen	species identified with species specific primers	Hinrich Schulenburg	hschulenburg@zoologie.uni-kiel.de
MY953	A350a10	C. remanei	C. remanei wild isolate	MY	54.346355 - 10.117737	Botanical garden, Kiel, Schleswig-Holstein, Germany	rotting apple	2012-03-21	Carola Petersen	Carola Petersen	species identified with species specific primers	Hinrich Schulenburg	hschulenburg@zoologie.uni-kiel.de
MY954	A371a12	C. remanei	C. remanei wild isolate	MY	54.346355 - 10.117737	Botanical garden, Kiel, Schleswig-Holstein, Germany	rotting apple	2012-04-11	Carola Petersen	Carola Petersen	species identified with species specific primers	Hinrich Schulenburg	hschulenburg@zoologie.uni-kiel.de
MY955	A371a11	C. remanei	C. remanei wild isolate	MY	54.346355 - 10.117737	Botanical garden, Kiel, Schleswig-Holstein, Germany	rotting apple	2012-04-11	Carola Petersen	Carola Petersen	species identified with species specific primers	Hinrich Schulenburg	hschulenburg@zoologie.uni-kiel.de
MY956	A413a5	C. remanei	C. remanei wild isolate	MY	54.346355 - 10.117737	Botanical garden, Kiel, Schleswig-Holstein, Germany	rotting apple	2012-05-09	Carola Petersen	Carola Petersen	species identified with species specific primers	Hinrich Schulenburg	hschulenburg@zoologie.uni-kiel.de
MY957	A413a9	C. remanei	C. remanei wild isolate	MY	54.346355 - 10.117737	Botanical garden, Kiel, Schleswig-Holstein, Germany	rotting apple	2012-05-09	Carola Petersen	Carola Petersen	species identified with species specific primers	Hinrich Schulenburg	hschulenburg@zoologie.uni-kiel.de
MY958	A413a7	C. remanei	C. remanei wild isolate	MY	54.346355 - 10.117737	Botanical garden, Kiel, Schleswig-Holstein, Germany	rotting apple	2012-05-09	Carola Petersen	Carola Petersen	species identified with species specific primers	Hinrich Schulenburg	hschulenburg@zoologie.uni-kiel.de
MY959	A413a6	C. remanei	C. remanei wild isolate	MY	54.346355 - 10.117737	Botanical garden, Kiel, Schleswig-Holstein, Germany	rotting apple	2012-05-09	Carola Petersen	Carola Petersen	species identified with species specific primers	Hinrich Schulenburg	hschulenburg@zoologie.uni-kiel.de
MY965	E426c1	C. elegans	C. elegans wild isolate	MY	51.950777 - 7.536628	Private garden, Roxel, Nordrhein-Westfalen, Germany	compost heap	2012-05-09	Carola Petersen	Carola Petersen	species identified with species specific primers	Hinrich Schulenburg	hschulenburg@zoologie.uni-kiel.de
MY966	A439a9	C. remanei	C. remanei wild isolate	MY	54.346355 - 10.117737	Botanical garden, Kiel, Schleswig-Holstein, Germany	rotting apple	2012-05-23	Carola Petersen	Carola Petersen	species identified with species specific primers	Hinrich Schulenburg	hschulenburg@zoologie.uni-kiel.de
MY967	A438a9	C. remanei	C. remanei wild isolate	MY	54.346355 - 10.117737	Botanical garden, Kiel, Schleswig-Holstein, Germany	rotting apple	2012-05-23	Carola Petersen	Carola Petersen	species identified with species specific primers	Hinrich Schulenburg	hschulenburg@zoologie.uni-kiel.de
MY968	A439a8	C. remanei	C. remanei wild isolate	MY	54.346355 - 10.117737	Botanical garden, Kiel, Schleswig-Holstein, Germany	rotting apple	2012-05-23	Carola Petersen	Carola Petersen	species identified with species specific primers	Hinrich Schulenburg	hschulenburg@zoologie.uni-kiel.de
MY969	A438a8	C. remanei	C. remanei wild isolate	MY	54.346355 - 10.117737	Botanical garden, Kiel, Schleswig-Holstein, Germany	rotting apple	2012-05-23	Carola Petersen	Carola Petersen	species identified with species specific primers	Hinrich Schulenburg	hschulenburg@zoologie.uni-kiel.de
MY970	A438a7	C. remanei	C. remanei wild isolate	MY	54.346355 - 10.117737	Botanical garden, Kiel, Schleswig-Holstein, Germany	rotting apple	2012-05-23	Carola Petersen	Carola Petersen	species identified with species specific primers	Hinrich Schulenburg	hschulenburg@zoologie.uni-kiel.de
MY972	A439a3	C. remanei	C. remanei wild isolate	MY	54.346355 - 10.117737	Botanical garden, Kiel, Schleswig-Holstein, Germany	rotting apple	2012-05-23	Carola Petersen	Carola Petersen	species identified with species specific primers	Hinrich Schulenburg	hschulenburg@zoologie.uni-kiel.de
MY973	A438a11	C. remanei	C. remanei wild isolate	MY	54.346355 - 10.117737	Botanical garden, Kiel, Schleswig-Holstein, Germany	rotting apple	2012-05-23	Carola Petersen	Carola Petersen	species identified with species specific primers	Hinrich Schulenburg	hschulenburg@zoologie.uni-kiel.de
MY974	A441a9	C. remanei	C. remanei wild isolate	MY	54.346355 - 10.117737	Botanical garden, Kiel, Schleswig-Holstein, Germany	rotting apple	2012-05-23	Carola Petersen	Carola Petersen	species identified with species specific primers	Hinrich Schulenburg	hschulenburg@zoologie.uni-kiel.de
MY975	A441a10	C. remanei	C. remanei wild isolate	MY	54.346355 - 10.117737	Botanical garden, Kiel, Schleswig-Holstein, Germany	rotting apple	2012-05-23	Carola Petersen	Carola Petersen	species identified with species specific primers	Hinrich Schulenburg	hschulenburg@zoologie.uni-kiel.de
MY976	A439a2	C. remanei	C. remanei wild isolate	MY	54.346355 - 10.117737	Botanical garden, Kiel, Schleswig-Holstein, Germany	rotting apple	2012-05-23	Carola Petersen	Carola Petersen	species identified with species specific primers	Hinrich Schulenburg	hschulenburg@zoologie.uni-kiel.de
MY977	A438a6	C. remanei	C. remanei wild isolate	MY	54.346355 - 10.117737	Botanical garden, Kiel, Schleswig-Holstein, Germany	rotting apple	2012-05-23	Carola Petersen	Carola Petersen	species identified with species specific primers	Hinrich Schulenburg	hschulenburg@zoologie.uni-kiel.de
MY980	A438a10	C. remanei	C. remanei wild isolate	MY	54.346355 - 10.117737	Botanical garden, Kiel, Schleswig-Holstein, Germany	rotting apple	2012-05-23	Carola Petersen	Carola Petersen	species identified with species specific primers	Hinrich Schulenburg	hschulenburg@zoologie.uni-kiel.de
MY982	A438a5	C. remanei	C. remanei wild isolate	MY	54.346355 - 10.117737	Botanical garden, Kiel, Schleswig-Holstein, Germany	rotting apple	2012-05-23	Carola Petersen	Carola Petersen	species identified with species specific primers	Hinrich Schulenburg	hschulenburg@zoologie.uni-kiel.de
MY983	A438a2	C. remanei	C. remanei wild isolate	MY	54.346355 - 10.117737	Botanical garden, Kiel, Schleswig-Holstein, Germany	rotting apple	2012-05-23	Carola Petersen	Carola Petersen	species identified with species specific primers	Hinrich Schulenburg	hschulenburg@zoologie.uni-kiel.de
MY984	A439a4	C. remanei	C. remanei wild isolate	MY	54.346355 - 10.117737	Botanical garden, Kiel, Schleswig-Holstein, Germany	rotting apple	2012-05-23	Carola Petersen	Carola Petersen	species identified with species specific primers	Hinrich Schulenburg	hschulenburg@zoologie.uni-kiel.de
MY985	A439a10	C. remanei	C. remanei wild isolate	MY	54.346355 - 10.117737	Botanical garden, Kiel, Schleswig-Holstein, Germany	rotting apple	2012-05-23	Carola Petersen	Carola Petersen	species identified with species specific primers	Hinrich Schulenburg	hschulenburg@zoologie.uni-kiel.de
MY986	A439a11	C. remanei	C. remanei wild isolate	MY	54.346355 - 10.117737	Botanical garden, Kiel, Schleswig-Holstein, Germany	rotting apple	2012-05-23	Carola Petersen	Carola Petersen	species identified with species specific primers	Hinrich Schulenburg	hschulenburg@zoologie.uni-kiel.de
MY987	A439a12	C. remanei	C. remanei wild isolate	MY	54.346355 - 10.117737	Botanical garden, Kiel, Schleswig-Holstein, Germany	rotting apple	2012-05-23	Carola Petersen	Carola Petersen	species identified with species specific primers	Hinrich Schulenburg	hschulenburg@zoologie.uni-kiel.de
MY988	A438a4	C. remanei	C. remanei wild isolate	MY	54.346355 - 10.117737	Botanical garden, Kiel, Schleswig-Holstein, Germany	rotting apple	2012-05-23	Carola Petersen	Carola Petersen	species identified with species specific primers	Hinrich Schulenburg	hschulenburg@zoologie.uni-kiel.de
MY990	A435c9	C. elegans	C. elegans wild isolate	MY	54.346355 - 10.117737	Botanical garden, Kiel, Schleswig-Holstein, Germany	compost heap	2012-05-23	Carola Petersen	Carola Petersen	species identified with species specific primers	Hinrich Schulenburg	hschulenburg@zoologie.uni-kiel.de
MY991	A499c9	C. elegans	C. elegans wild isolate	MY	54.346355 - 10.117737	Botanical garden, Kiel, Schleswig-Holstein, Germany	compost heap	2012-06-20	Carola Petersen	Carola Petersen	species identified with species specific primers	Hinrich Schulenburg	hschulenburg@zoologie.uni-kiel.de
MY992	A499c10	C. elegans	C. elegans wild isolate	MY	54.346355 - 10.117737	Botanical garden, Kiel, Schleswig-Holstein, Germany	compost heap	2012-06-20	Carola Petersen	Carola Petersen	species identified with species specific primers	Hinrich Schulenburg	hschulenburg@zoologie.uni-kiel.de
MY993	A499c3	C. elegans	C. elegans wild isolate	MY	54.346355 - 10.117737	Botanical garden, Kiel, Schleswig-Holstein, Germany	compost heap	2012-06-20	Carola Petersen	Carola Petersen	species identified with species specific primers	Hinrich Schulenburg	hschulenburg@zoologie.uni-kiel.de
MY994	A499c5	C. elegans	C. elegans wild isolate	MY	54.346355 - 10.117737	Botanical garden, Kiel, Schleswig-Holstein, Germany	compost heap	2012-06-20	Carola Petersen	Carola Petersen	species identified with species specific primers	Hinrich Schulenburg	hschulenburg@zoologie.uni-kiel.de
MY995	A499c6	C. elegans	C. elegans wild isolate	MY	54.346355 - 10.117737	Botanical garden, Kiel, Schleswig-Holstein, Germany	compost heap	2012-06-20	Carola Petersen	Carola Petersen	species identified with species specific primers	Hinrich Schulenburg	hschulenburg@zoologie.uni-kiel.de
MY996	A499c4	C. elegans	C. elegans wild isolate	MY	54.346355 - 10.117737	Botanical garden, Kiel, Schleswig-Holstein, Germany	compost heap	2012-06-20	Carola Petersen	Carola Petersen	species identified with species specific primers	Hinrich Schulenburg	hschulenburg@zoologie.uni-kiel.de
MY998	A499c1	C. elegans	C. elegans wild isolate	MY	54.346355 - 10.117737	Botanical garden, Kiel, Schleswig-Holstein, Germany	compost heap	2012-06-20	Carola Petersen	Carola Petersen	species identified with species specific primers	Hinrich Schulenburg	hschulenburg@zoologie.uni-kiel.de
MY2004	E491c10	C. elegans	C. elegans wild isolate	MY	51.950777 - 7.536628	Private garden, Roxel, Nordrhein-Westfalen, Germany	compost heap	2012-06-20	Carola Petersen	Carola Petersen	species identified with species specific primers	Hinrich Schulenburg	hschulenburg@zoologie.uni-kiel.de
MY2011	E533c2	C. elegans	C. elegans wild isolate	MY	51.950777 - 7.536628	Private garden, Roxel, Nordrhein-Westfalen, Germany	compost heap	2012-07-04	Carola Petersen	Carola Petersen	species identified with species specific primers	Hinrich Schulenburg	hschulenburg@zoologie.uni-kiel.de
MY2012	E529c9	C. elegans	C. elegans wild isolate	MY	51.950777 - 7.536628	Private garden, Roxel, Nordrhein-Westfalen, Germany	compost heap	2012-07-04	Carola Petersen	Carola Petersen	species identified with species specific primers	Hinrich Schulenburg	hschulenburg@zoologie.uni-kiel.de
MY2013	E529c10	C. elegans	C. elegans wild isolate	MY	51.950777 - 7.536628	Private garden, Roxel, Nordrhein-Westfalen, Germany	compost heap	2012-07-04	Carola Petersen	Carola Petersen	species identified with species specific primers	Hinrich Schulenburg	hschulenburg@zoologie.uni-kiel.de
MY2016	E529c4	C. elegans	C. elegans wild isolate	MY	51.950777 - 7.536628	Private garden, Roxel, Nordrhein-Westfalen, Germany	compost heap	2012-07-04	Carola Petersen	Carola Petersen	species identified with species specific primers	Hinrich Schulenburg	hschulenburg@zoologie.uni-kiel.de
MY2017	E529c6	C. elegans	C. elegans wild isolate	MY	51.950777 - 7.536628	Private garden, Roxel, Nordrhein-Westfalen, Germany	compost heap	2012-07-04	Carola Petersen	Carola Petersen	species identified with species specific primers	Hinrich Schulenburg	hschulenburg@zoologie.uni-kiel.de
MY2020	E529c3	C. elegans	C. elegans wild isolate	MY	51.950777 - 7.536628	Private garden, Roxel, Nordrhein-Westfalen, Germany	compost heap	2012-07-04	Carola Petersen	Carola Petersen	species identified with species specific primers	Hinrich Schulenburg	hschulenburg@zoologie.uni-kiel.de
MY2021	E529c8	C. elegans	C. elegans wild isolate	MY	51.950777 - 7.536628	Private garden, Roxel, Nordrhein-Westfalen, Germany	compost heap	2012-07-04	Carola Petersen	Carola Petersen	species identified with species specific primers	Hinrich Schulenburg	hschulenburg@zoologie.uni-kiel.de
MY2035	A508a8	C. remanei	C. remanei wild isolate	MY	54.346355 - 10.117737	Botanical garden, Kiel, Schleswig-Holstein, Germany	rotting apple	2012-07-04	Carola Petersen	Carola Petersen	species identified with species specific primers	Hinrich Schulenburg	hschulenburg@zoologie.uni-kiel.de
MY2039	A542a6	C. remanei	C. remanei wild isolate	MY	54.346355 - 10.117737	Botanical garden, Kiel, Schleswig-Holstein, Germany	rotting apple	2012-07-18	Carola Petersen	Carola Petersen	species identified with species specific primers	Hinrich Schulenburg	hschulenburg@zoologie.uni-kiel.de
MY2040	A542a9	C. remanei	C. remanei wild isolate	MY	54.346355 - 10.117737	Botanical garden, Kiel, Schleswig-Holstein, Germany	rotting apple	2012-07-18	Carola Petersen	Carola Petersen	species identified with species specific primers	Hinrich Schulenburg	hschulenburg@zoologie.uni-kiel.de
MY2042	A547c6	C. elegans	C. elegans wild isolate	MY	54.346355 - 10.117737	Botanical garden, Kiel, Schleswig-Holstein, Germany	compost heap	2012-07-18	Carola Petersen	Carola Petersen	species identified with species specific primers	Hinrich Schulenburg	hschulenburg@zoologie.uni-kiel.de
MY2043	A550c4	C. elegans	C. elegans wild isolate	MY	54.346355 - 10.117737	Botanical garden, Kiel, Schleswig-Holstein, Germany	compost heap	2012-07-18	Carola Petersen	Carola Petersen	species identified with species specific primers	Hinrich Schulenburg	hschulenburg@zoologie.uni-kiel.de
MY2044	A550c5	C. elegans	C. elegans wild isolate	MY	54.346355 - 10.117737	Botanical garden, Kiel, Schleswig-Holstein, Germany	compost heap	2012-07-18	Carola Petersen	Carola Petersen	species identified with species specific primers	Hinrich Schulenburg	hschulenburg@zoologie.uni-kiel.de
MY2045	A550c6	C. elegans	C. elegans wild isolate	MY	54.346355 - 10.117737	Botanical garden, Kiel, Schleswig-Holstein, Germany	compost heap	2012-07-18	Carola Petersen	Carola Petersen	species identified with species specific primers	Hinrich Schulenburg	hschulenburg@zoologie.uni-kiel.de
MY2046	A550c7	C. elegans	C. elegans wild isolate	MY	54.346355 - 10.117737	Botanical garden, Kiel, Schleswig-Holstein, Germany	compost heap	2012-07-18	Carola Petersen	Carola Petersen	species identified with species specific primers	Hinrich Schulenburg	hschulenburg@zoologie.uni-kiel.de
MY2047	A550c9	C. elegans	C. elegans wild isolate	MY	54.346355 - 10.117737	Botanical garden, Kiel, Schleswig-Holstein, Germany	compost heap	2012-07-18	Carola Petersen	Carola Petersen	species identified with species specific primers	Hinrich Schulenburg	hschulenburg@zoologie.uni-kiel.de
MY2048	A550c10	C. elegans	C. elegans wild isolate	MY	54.346355 - 10.117737	Botanical garden, Kiel, Schleswig-Holstein, Germany	compost heap	2012-07-18	Carola Petersen	Carola Petersen	species identified with species specific primers	Hinrich Schulenburg	hschulenburg@zoologie.uni-kiel.de
MY2049	D558a1	C. briggsae	C. briggsae wild isolate	MY	51.950723 - 7.599099	Farming museum, Muenster, Nordrhein-Westfalen, Germany	rotting apple	2012-07-18	Carola Petersen	Carola Petersen	species identified with species specific primers	Hinrich Schulenburg	hschulenburg@zoologie.uni-kiel.de
MY2050	E563c1	C. elegans	C. elegans wild isolate	MY	51.950777 - 7.536628	Private garden, Roxel, Nordrhein-Westfalen, Germany	compost heap	2012-07-18	Carola Petersen	Carola Petersen	species identified with species specific primers	Hinrich Schulenburg	hschulenburg@zoologie.uni-kiel.de
MY2051	E563c3	C. elegans	C. elegans wild isolate	MY	51.950777 - 7.536628	Private garden, Roxel, Nordrhein-Westfalen, Germany	compost heap	2012-07-18	Carola Petersen	Carola Petersen	species identified with species specific primers	Hinrich Schulenburg	hschulenburg@zoologie.uni-kiel.de
MY2052	E565c9	C. elegans	C. elegans wild isolate	MY	51.950777 - 7.536628	Private garden, Roxel, Nordrhein-Westfalen, Germany	compost heap	2012-07-18	Carola Petersen	Carola Petersen	species identified with species specific primers	Hinrich Schulenburg	hschulenburg@zoologie.uni-kiel.de
MY2053	E566c8	C. elegans	C. elegans wild isolate	MY	51.950777 - 7.536628	Private garden, Roxel, Nordrhein-Westfalen, Germany	compost heap	2012-07-18	Carola Petersen	Carola Petersen	species identified with species specific primers	Hinrich Schulenburg	hschulenburg@zoologie.uni-kiel.de
MY2055	A542a8	C. remanei	C. remanei wild isolate	MY	54.346355 - 10.117737	Botanical garden, Kiel, Schleswig-Holstein, Germany	rotting apple	2012-07-18	Carola Petersen	Carola Petersen	species identified with species specific primers	Hinrich Schulenburg	hschulenburg@zoologie.uni-kiel.de
MY2057	E562c1	C. elegans	C. elegans wild isolate	MY	51.950777 - 7.536628	Private garden, Roxel, Nordrhein-Westfalen, Germany	compost heap	2012-07-18	Carola Petersen	Carola Petersen	species identified with species specific primers	Hinrich Schulenburg	hschulenburg@zoologie.uni-kiel.de
MY2062	A508a10	C. remanei	C. remanei wild isolate	MY	54.346355 - 10.117737	Botanical garden, Kiel, Schleswig-Holstein, Germany	rotting apple	2012-07-04	Carola Petersen	Carola Petersen	species identified with species specific primers	Hinrich Schulenburg	hschulenburg@zoologie.uni-kiel.de
MY2072	A584c10	C. remanei	C. remanei wild isolate	MY	54.346355 - 10.117737	Botanical garden, Kiel, Schleswig-Holstein, Germany	compost heap	2012-08-01	Carola Petersen	Carola Petersen	species identified with species specific primers	Hinrich Schulenburg	hschulenburg@zoologie.uni-kiel.de
MY2073	A584c5	C. remanei	C. remanei wild isolate	MY	54.346355 - 10.117737	Botanical garden, Kiel, Schleswig-Holstein, Germany	compost heap	2012-08-01	Carola Petersen	Carola Petersen	species identified with species specific primers	Hinrich Schulenburg	hschulenburg@zoologie.uni-kiel.de
MY2076	A584c6	C. remanei	C. remanei wild isolate	MY	54.346355 - 10.117737	Botanical garden, Kiel, Schleswig-Holstein, Germany	compost heap	2012-08-01	Carola Petersen	Carola Petersen	species identified with species specific primers	Hinrich Schulenburg	hschulenburg@zoologie.uni-kiel.de
MY2077	A584c4	C. remanei	C. remanei wild isolate	MY	54.346355 - 10.117737	Botanical garden, Kiel, Schleswig-Holstein, Germany	compost heap	2012-08-01	Carola Petersen	Carola Petersen	species identified with species specific primers	Hinrich Schulenburg	hschulenburg@zoologie.uni-kiel.de
MY2078	A583c10	C. elegans	C. elegans wild isolate	MY	54.346355 - 10.117737	Botanical garden, Kiel, Schleswig-Holstein, Germany	compost heap	2012-08-01	Carola Petersen	Carola Petersen	species identified with species specific primers	Hinrich Schulenburg	hschulenburg@zoologie.uni-kiel.de
MY2079	A583c1	C. elegans	C. elegans wild isolate	MY	54.346355 - 10.117737	Botanical garden, Kiel, Schleswig-Holstein, Germany	compost heap	2012-08-01	Carola Petersen	Carola Petersen	species identified with species specific primers	Hinrich Schulenburg	hschulenburg@zoologie.uni-kiel.de
MY2080	A583c7	C. elegans	C. elegans wild isolate	MY	54.346355 - 10.117737	Botanical garden, Kiel, Schleswig-Holstein, Germany	compost heap	2012-08-01	Carola Petersen	Carola Petersen	species identified with species specific primers	Hinrich Schulenburg	hschulenburg@zoologie.uni-kiel.de
MY2082	A573a9	C. remanei	C. remanei wild isolate	MY	54.346355 - 10.117737	Botanical garden, Kiel, Schleswig-Holstein, Germany	rotting apple	2012-08-01	Carola Petersen	Carola Petersen	species identified with species specific primers	Hinrich Schulenburg	hschulenburg@zoologie.uni-kiel.de
MY2084	A508a7	C. remanei	C. remanei wild isolate	MY	54.346355 - 10.117737	Botanical garden, Kiel, Schleswig-Holstein, Germany	rotting apple	2012-07-04	Carola Petersen	Carola Petersen	species identified with species specific primers	Hinrich Schulenburg	hschulenburg@zoologie.uni-kiel.de
MY2085	A583c8	C. elegans	C. elegans wild isolate	MY	54.346355 - 10.117737	Botanical garden, Kiel, Schleswig-Holstein, Germany	compost heap	2012-08-01	Carola Petersen	Carola Petersen	species identified with species specific primers	Hinrich Schulenburg	hschulenburg@zoologie.uni-kiel.de
MY2086	A583c9	C. elegans	C. elegans wild isolate	MY	54.346355 - 10.117737	Botanical garden, Kiel, Schleswig-Holstein, Germany	compost heap	2012-08-01	Carola Petersen	Carola Petersen	species identified with species specific primers	Hinrich Schulenburg	hschulenburg@zoologie.uni-kiel.de
MY2088	A583c2	C. elegans	C. elegans wild isolate	MY	54.346355 - 10.117737	Botanical garden, Kiel, Schleswig-Holstein, Germany	compost heap	2012-08-01	Carola Petersen	Carola Petersen	species identified with species specific primers	Hinrich Schulenburg	hschulenburg@zoologie.uni-kiel.de
MY2089	A583c3	C. elegans	C. elegans wild isolate	MY	54.346355 - 10.117737	Botanical garden, Kiel, Schleswig-Holstein, Germany	compost heap	2012-08-01	Carola Petersen	Carola Petersen	species identified with species specific primers	Hinrich Schulenburg	hschulenburg@zoologie.uni-kiel.de
MY2094	A508a9	C. remanei	C. remanei wild isolate	MY	54.346355 - 10.117737	Botanical garden, Kiel, Schleswig-Holstein, Germany	rotting apple	2012-07-04	Carola Petersen	Carola Petersen	species identified with species specific primers	Hinrich Schulenburg	hschulenburg@zoologie.uni-kiel.de
MY2095	A583c4	C. elegans	C. elegans wild isolate	MY	54.346355 - 10.117737	Botanical garden, Kiel, Schleswig-Holstein, Germany	compost heap	2012-08-01	Carola Petersen	Carola Petersen	species identified with species specific primers	Hinrich Schulenburg	hschulenburg@zoologie.uni-kiel.de
MY2109	A620c5	C. elegans	C. elegans wild isolate	MY	54.346355 - 10.117737	Botanical garden, Kiel, Schleswig-Holstein, Germany	compost heap	2012-08-15	Carola Petersen	Carola Petersen	species identified with species specific primers	Hinrich Schulenburg	hschulenburg@zoologie.uni-kiel.de
MY2110	A620c7	C. elegans	C. elegans wild isolate	MY	54.346355 - 10.117737	Botanical garden, Kiel, Schleswig-Holstein, Germany	compost heap	2012-08-15	Carola Petersen	Carola Petersen	species identified with species specific primers	Hinrich Schulenburg	hschulenburg@zoologie.uni-kiel.de
MY2113	A620c4	C. elegans	C. elegans wild isolate	MY	54.346355 - 10.117737	Botanical garden, Kiel, Schleswig-Holstein, Germany	compost heap	2012-08-15	Carola Petersen	Carola Petersen	species identified with species specific primers	Hinrich Schulenburg	hschulenburg@zoologie.uni-kiel.de
MY2121	E638c4	C. elegans	C. elegans wild isolate	MY	51.950777 - 7.536628	Private garden, Roxel, Nordrhein-Westfalen, Germany	compost heap	2012-08-15	Carola Petersen	Carola Petersen	species identified with species specific primers	Hinrich Schulenburg	hschulenburg@zoologie.uni-kiel.de
MY2123	E635c7	C. elegans	C. elegans wild isolate	MY	51.950777 - 7.536628	Private garden, Roxel, Nordrhein-Westfalen, Germany	compost heap	2012-08-15	Carola Petersen	Carola Petersen	species identified with species specific primers	Hinrich Schulenburg	hschulenburg@zoologie.uni-kiel.de
MY2124	E638c2	C. elegans	C. elegans wild isolate	MY	51.950777 - 7.536628	Private garden, Roxel, Nordrhein-Westfalen, Germany	compost heap	2012-08-15	Carola Petersen	Carola Petersen	species identified with species specific primers	Hinrich Schulenburg	hschulenburg@zoologie.uni-kiel.de
MY2125	E638c7	C. elegans	C. elegans wild isolate	MY	51.950777 - 7.536628	Private garden, Roxel, Nordrhein-Westfalen, Germany	compost heap	2012-08-15	Carola Petersen	Carola Petersen	species identified with species specific primers	Hinrich Schulenburg	hschulenburg@zoologie.uni-kiel.de
MY2126	E638c8	C. elegans	C. elegans wild isolate	MY	51.950777 - 7.536628	Private garden, Roxel, Nordrhein-Westfalen, Germany	compost heap	2012-08-15	Carola Petersen	Carola Petersen	species identified with species specific primers	Hinrich Schulenburg	hschulenburg@zoologie.uni-kiel.de
MY2127	E638c9	C. elegans	C. elegans wild isolate	MY	51.950777 - 7.536628	Private garden, Roxel, Nordrhein-Westfalen, Germany	compost heap	2012-08-15	Carola Petersen	Carola Petersen	species identified with species specific primers	Hinrich Schulenburg	hschulenburg@zoologie.uni-kiel.de
MY2128	E638c3	C. elegans	C. elegans wild isolate	MY	51.950777 - 7.536628	Private garden, Roxel, Nordrhein-Westfalen, Germany	compost heap	2012-08-15	Carola Petersen	Carola Petersen	species identified with species specific primers	Hinrich Schulenburg	hschulenburg@zoologie.uni-kiel.de
MY2132	E635c3	C. briggsae	C. briggsae wild isolate	MY	51.950777 - 7.536628	Private garden, Roxel, Nordrhein-Westfalen, Germany	compost heap	2012-08-15	Carola Petersen	Carola Petersen	species identified with species specific primers	Hinrich Schulenburg	hschulenburg@zoologie.uni-kiel.de
MY2133	E638c10	C. elegans	C. elegans wild isolate	MY	51.950777 - 7.536628	Private garden, Roxel, Nordrhein-Westfalen, Germany	compost heap	2012-08-15	Carola Petersen	Carola Petersen	species identified with species specific primers	Hinrich Schulenburg	hschulenburg@zoologie.uni-kiel.de
MY2134	A620c6	C. elegans	C. elegans wild isolate	MY	54.346355 - 10.117737	Botanical garden, Kiel, Schleswig-Holstein, Germany	compost heap	2012-08-15	Carola Petersen	Carola Petersen	species identified with species specific primers	Hinrich Schulenburg	hschulenburg@zoologie.uni-kiel.de
MY2135	A620c9	C. elegans	C. elegans wild isolate	MY	54.346355 - 10.117737	Botanical garden, Kiel, Schleswig-Holstein, Germany	compost heap	2012-08-15	Carola Petersen	Carola Petersen	species identified with species specific primers	Hinrich Schulenburg	hschulenburg@zoologie.uni-kiel.de
MY2137	E665c7	C. elegans	C. elegans wild isolate	MY	51.950777 - 7.536628	Private garden, Roxel, Nordrhein-Westfalen, Germany	compost heap	2012-09-17	Carola Petersen	Carola Petersen	species identified with species specific primers	Hinrich Schulenburg	hschulenburg@zoologie.uni-kiel.de
MY2139	E666c1	C. elegans	C. elegans wild isolate	MY	51.950777 - 7.536628	Private garden, Roxel, Nordrhein-Westfalen, Germany	compost heap	2012-09-17	Carola Petersen	Carola Petersen	species identified with species specific primers	Hinrich Schulenburg	hschulenburg@zoologie.uni-kiel.de
MY2140	E665c9	C. elegans	C. elegans wild isolate	MY	51.950777 - 7.536628	Private garden, Roxel, Nordrhein-Westfalen, Germany	compost heap	2012-09-17	Carola Petersen	Carola Petersen	species identified with species specific primers	Hinrich Schulenburg	hschulenburg@zoologie.uni-kiel.de
MY2141	E664c3	C. elegans	C. elegans wild isolate	MY	51.950777 - 7.536628	Private garden, Roxel, Nordrhein-Westfalen, Germany	compost heap	2012-09-17	Carola Petersen	Carola Petersen	species identified with species specific primers	Hinrich Schulenburg	hschulenburg@zoologie.uni-kiel.de
MY2143	A651c8	C. elegans	C. elegans wild isolate	MY	54.346355 - 10.117737	Botanical garden, Kiel, Schleswig-Holstein, Germany	compost heap	2012-09-17	Carola Petersen	Carola Petersen	species identified with species specific primers	Hinrich Schulenburg	hschulenburg@zoologie.uni-kiel.de
MY2144	D660a5	C. elegans	C. elegans wild isolate	MY	51.950723 - 7.599099	Farming museum, Muenster, Nordrhein-Westfalen, Germany	rotting apple	2012-09-17	Carola Petersen	Carola Petersen	species identified with species specific primers	Hinrich Schulenburg	hschulenburg@zoologie.uni-kiel.de
MY2145	D661a2	C. elegans	C. elegans wild isolate	MY	51.950723 - 7.599099	Farming museum, Muenster, Nordrhein-Westfalen, Germany	rotting apple	2012-09-17	Carola Petersen	Carola Petersen	species identified with species specific primers	Hinrich Schulenburg	hschulenburg@zoologie.uni-kiel.de
MY2147	A651c3	C. elegans	C. elegans wild isolate	MY	54.346355 - 10.117737	Botanical garden, Kiel, Schleswig-Holstein, Germany	compost heap	2012-09-17	Carola Petersen	Carola Petersen	species identified with species specific primers	Hinrich Schulenburg	hschulenburg@zoologie.uni-kiel.de
MY2149	E664c2	C. elegans	C. elegans wild isolate	MY	51.950777 - 7.536628	Private garden, Roxel, Nordrhein-Westfalen, Germany	compost heap	2012-09-17	Carola Petersen	Carola Petersen	species identified with species specific primers	Hinrich Schulenburg	hschulenburg@zoologie.uni-kiel.de
MY2150	D661a3	C. elegans	C. elegans wild isolate	MY	51.950723 - 7.599099	Farming museum, Muenster, Nordrhein-Westfalen, Germany	rotting apple	2012-09-17	Carola Petersen	Carola Petersen	species identified with species specific primers	Hinrich Schulenburg	hschulenburg@zoologie.uni-kiel.de
MY2151	D660a1	C. elegans	C. elegans wild isolate	MY	51.950723 - 7.599099	Farming museum, Muenster, Nordrhein-Westfalen, Germany	rotting apple	2012-09-17	Carola Petersen	Carola Petersen	species identified with species specific primers	Hinrich Schulenburg	hschulenburg@zoologie.uni-kiel.de
MY2153	D660a7	C. elegans	C. elegans wild isolate	MY	51.950723 - 7.599099	Farming museum, Muenster, Nordrhein-Westfalen, Germany	rotting apple	2012-09-17	Carola Petersen	Carola Petersen	species identified with species specific primers	Hinrich Schulenburg	hschulenburg@zoologie.uni-kiel.de
MY2154	D660a6	C. elegans	C. elegans wild isolate	MY	51.950723 - 7.599099	Farming museum, Muenster, Nordrhein-Westfalen, Germany	rotting apple	2012-09-17	Carola Petersen	Carola Petersen	species identified with species specific primers	Hinrich Schulenburg	hschulenburg@zoologie.uni-kiel.de
MY2155	E665c5	C. elegans	C. elegans wild isolate	MY	51.950777 - 7.536628	Private garden, Roxel, Nordrhein-Westfalen, Germany	compost heap	2012-09-17	Carola Petersen	Carola Petersen	species identified with species specific primers	Hinrich Schulenburg	hschulenburg@zoologie.uni-kiel.de
MY2156	E665c6	C. elegans	C. elegans wild isolate	MY	51.950777 - 7.536628	Private garden, Roxel, Nordrhein-Westfalen, Germany	compost heap	2012-09-17	Carola Petersen	Carola Petersen	species identified with species specific primers	Hinrich Schulenburg	hschulenburg@zoologie.uni-kiel.de
MY2158	A651c7	C. elegans	C. elegans wild isolate	MY	54.346355 - 10.117737	Botanical garden, Kiel, Schleswig-Holstein, Germany	compost heap	2012-09-17	Carola Petersen	Carola Petersen	species identified with species specific primers	Hinrich Schulenburg	hschulenburg@zoologie.uni-kiel.de
MY2159	E665c1	C. elegans	C. elegans wild isolate	MY	51.950777 - 7.536628	Private garden, Roxel, Nordrhein-Westfalen, Germany	compost heap	2012-09-17	Carola Petersen	Carola Petersen	species identified with species specific primers	Hinrich Schulenburg	hschulenburg@zoologie.uni-kiel.de
MY2161	E662c3	C. elegans	C. elegans wild isolate	MY	51.950777 - 7.536628	Private garden, Roxel, Nordrhein-Westfalen, Germany	compost heap	2012-09-17	Carola Petersen	Carola Petersen	species identified with species specific primers	Hinrich Schulenburg	hschulenburg@zoologie.uni-kiel.de
MY2162	D661a10	C. elegans	C. elegans wild isolate	MY	51.950723 - 7.599099	Farming museum, Muenster, Nordrhein-Westfalen, Germany	rotting apple	2012-09-17	Carola Petersen	Carola Petersen	species identified with species specific primers	Hinrich Schulenburg	hschulenburg@zoologie.uni-kiel.de
MY2163	A651c4	C. elegans	C. elegans wild isolate	MY	54.346355 - 10.117737	Botanical garden, Kiel, Schleswig-Holstein, Germany	compost heap	2012-09-17	Carola Petersen	Carola Petersen	species identified with species specific primers	Hinrich Schulenburg	hschulenburg@zoologie.uni-kiel.de
MY2165	D661a9	C. elegans	C. elegans wild isolate	MY	51.950723 - 7.599099	Farming museum, Muenster, Nordrhein-Westfalen, Germany	rotting apple	2012-09-17	Carola Petersen	Carola Petersen	species identified with species specific primers	Hinrich Schulenburg	hschulenburg@zoologie.uni-kiel.de
MY2166	D661a8	C. elegans	C. elegans wild isolate	MY	51.950723 - 7.599099	Farming museum, Muenster, Nordrhein-Westfalen, Germany	rotting apple	2012-09-17	Carola Petersen	Carola Petersen	species identified with species specific primers	Hinrich Schulenburg	hschulenburg@zoologie.uni-kiel.de
MY2167	D661a7	C. elegans	C. elegans wild isolate	MY	51.950723 - 7.599099	Farming museum, Muenster, Nordrhein-Westfalen, Germany	rotting apple	2012-09-17	Carola Petersen	Carola Petersen	species identified with species specific primers	Hinrich Schulenburg	hschulenburg@zoologie.uni-kiel.de
MY2170	A650c2	C. elegans	C. elegans wild isolate	MY	54.346355 - 10.117737	Botanical garden, Kiel, Schleswig-Holstein, Germany	compost heap	2012-09-17	Carola Petersen	Carola Petersen	species identified with species specific primers	Hinrich Schulenburg	hschulenburg@zoologie.uni-kiel.de
MY2171	A651c6	C. elegans	C. elegans wild isolate	MY	54.346355 - 10.117737	Botanical garden, Kiel, Schleswig-Holstein, Germany	compost heap	2012-09-17	Carola Petersen	Carola Petersen	species identified with species specific primers	Hinrich Schulenburg	hschulenburg@zoologie.uni-kiel.de
MY2172	D660a9	C. elegans	C. elegans wild isolate	MY	51.950723 - 7.599099	Farming museum, Muenster, Nordrhein-Westfalen, Germany	rotting apple	2012-09-17	Carola Petersen	Carola Petersen	species identified with species specific primers	Hinrich Schulenburg	hschulenburg@zoologie.uni-kiel.de
MY2173	A651c10	C. elegans	C. elegans wild isolate	MY	54.346355 - 10.117737	Botanical garden, Kiel, Schleswig-Holstein, Germany	compost heap	2012-09-17	Carola Petersen	Carola Petersen	species identified with species specific primers	Hinrich Schulenburg	hschulenburg@zoologie.uni-kiel.de
MY2174	A651c9	C. elegans	C. elegans wild isolate	MY	54.346355 - 10.117737	Botanical garden, Kiel, Schleswig-Holstein, Germany	compost heap	2012-09-17	Carola Petersen	Carola Petersen	species identified with species specific primers	Hinrich Schulenburg	hschulenburg@zoologie.uni-kiel.de
MY2176	A651c5	C. elegans	C. elegans wild isolate	MY	54.346355 - 10.117737	Botanical garden, Kiel, Schleswig-Holstein, Germany	compost heap	2012-09-17	Carola Petersen	Carola Petersen	species identified with species specific primers	Hinrich Schulenburg	hschulenburg@zoologie.uni-kiel.de
MY2177	D660a10	C. elegans	C. elegans wild isolate	MY	51.950723 - 7.599099	Farming museum, Muenster, Nordrhein-Westfalen, Germany	rotting apple	2012-09-17	Carola Petersen	Carola Petersen	species identified with species specific primers	Hinrich Schulenburg	hschulenburg@zoologie.uni-kiel.de
MY2184	A650c3	C. elegans	C. elegans wild isolate	MY	54.346355 - 10.117737	Botanical garden, Kiel, Schleswig-Holstein, Germany	compost heap	2012-09-17	Carola Petersen	Carola Petersen	species identified with species specific primers	Hinrich Schulenburg	hschulenburg@zoologie.uni-kiel.de
MY2185	E665c4	C. elegans	C. elegans wild isolate	MY	51.950777 - 7.536628	Private garden, Roxel, Nordrhein-Westfalen, Germany	compost heap	2012-09-17	Carola Petersen	Carola Petersen	species identified with species specific primers	Hinrich Schulenburg	hschulenburg@zoologie.uni-kiel.de
MY2186	D661a4	C. elegans	C. elegans wild isolate	MY	51.950723 - 7.599099	Farming museum, Muenster, Nordrhein-Westfalen, Germany	rotting apple	2012-09-17	Carola Petersen	Carola Petersen	species identified with species specific primers	Hinrich Schulenburg	hschulenburg@zoologie.uni-kiel.de
MY2187	D661a6	C. elegans	C. elegans wild isolate	MY	51.950723 - 7.599099	Farming museum, Muenster, Nordrhein-Westfalen, Germany	rotting apple	2012-09-17	Carola Petersen	Carola Petersen	species identified with species specific primers	Hinrich Schulenburg	hschulenburg@zoologie.uni-kiel.de
MY2188	E665c3	C. elegans	C. elegans wild isolate	MY	51.950777 - 7.536628	Private garden, Roxel, Nordrhein-Westfalen, Germany	compost heap	2012-09-17	Carola Petersen	Carola Petersen	species identified with species specific primers	Hinrich Schulenburg	hschulenburg@zoologie.uni-kiel.de
MY2189	D660a2	C. elegans	C. elegans wild isolate	MY	51.950723 - 7.599099	Farming museum, Muenster, Nordrhein-Westfalen, Germany	rotting apple	2012-09-17	Carola Petersen	Carola Petersen	species identified with species specific primers	Hinrich Schulenburg	hschulenburg@zoologie.uni-kiel.de
MY2190	D660a8	C. elegans	C. elegans wild isolate	MY	51.950723 - 7.599099	Farming museum, Muenster, Nordrhein-Westfalen, Germany	rotting apple	2012-09-17	Carola Petersen	Carola Petersen	species identified with species specific primers	Hinrich Schulenburg	hschulenburg@zoologie.uni-kiel.de
MY2191	E665c10	C. elegans	C. elegans wild isolate	MY	51.950777 - 7.536628	Private garden, Roxel, Nordrhein-Westfalen, Germany	compost heap	2012-09-17	Carola Petersen	Carola Petersen	species identified with species specific primers	Hinrich Schulenburg	hschulenburg@zoologie.uni-kiel.de
MY2192	E665c2	C. elegans	C. elegans wild isolate	MY	51.950777 - 7.536628	Private garden, Roxel, Nordrhein-Westfalen, Germany	compost heap	2012-09-17	Carola Petersen	Carola Petersen	species identified with species specific primers	Hinrich Schulenburg	hschulenburg@zoologie.uni-kiel.de
MY2193	E665c8	C. elegans	C. elegans wild isolate	MY	51.950777 - 7.536628	Private garden, Roxel, Nordrhein-Westfalen, Germany	compost heap	2012-09-17	Carola Petersen	Carola Petersen	species identified with species specific primers	Hinrich Schulenburg	hschulenburg@zoologie.uni-kiel.de
MY2194	D661a1	C. elegans	C. elegans wild isolate	MY	51.950723 - 7.599099	Farming museum, Muenster, Nordrhein-Westfalen, Germany	rotting apple	2012-09-17	Carola Petersen	Carola Petersen	species identified with species specific primers	Hinrich Schulenburg	hschulenburg@zoologie.uni-kiel.de
MY2198	D674c1	C. elegans	C. elegans wild isolate	MY	51.950723 - 7.599099	Farming museum, Muenster, Nordrhein-Westfalen, Germany	compost heap	2012-09-26	Carola Petersen	Carola Petersen	species identified with species specific primers	Hinrich Schulenburg	hschulenburg@zoologie.uni-kiel.de
MY2199	E681c7	C. elegans	C. elegans wild isolate	MY	51.950777 - 7.536628	Private garden, Roxel, Nordrhein-Westfalen, Germany	compost heap	2012-09-26	Carola Petersen	Carola Petersen	species identified with species specific primers	Hinrich Schulenburg	hschulenburg@zoologie.uni-kiel.de
MY2200	E681c6	C. elegans	C. elegans wild isolate	MY	51.950777 - 7.536628	Private garden, Roxel, Nordrhein-Westfalen, Germany	compost heap	2012-09-26	Carola Petersen	Carola Petersen	species identified with species specific primers	Hinrich Schulenburg	hschulenburg@zoologie.uni-kiel.de
MY2201	E681c3	C. elegans	C. elegans wild isolate	MY	51.950777 - 7.536628	Private garden, Roxel, Nordrhein-Westfalen, Germany	compost heap	2012-09-26	Carola Petersen	Carola Petersen	species identified with species specific primers	Hinrich Schulenburg	hschulenburg@zoologie.uni-kiel.de
MY2202	D671a9	C. remanei	C. remanei wild isolate	MY	51.950723 - 7.599099	Farming museum, Muenster, Nordrhein-Westfalen, Germany	rotting apple	2012-09-26	Carola Petersen	Carola Petersen	species identified with species specific primers	Hinrich Schulenburg	hschulenburg@zoologie.uni-kiel.de
MY2203	D671a5	C. remanei	C. remanei wild isolate	MY	51.950723 - 7.599099	Farming museum, Muenster, Nordrhein-Westfalen, Germany	rotting apple	2012-09-26	Carola Petersen	Carola Petersen	species identified with species specific primers	Hinrich Schulenburg	hschulenburg@zoologie.uni-kiel.de
MY2204	D671a3	C. remanei	C. remanei wild isolate	MY	51.950723 - 7.599099	Farming museum, Muenster, Nordrhein-Westfalen, Germany	rotting apple	2012-09-26	Carola Petersen	Carola Petersen	species identified with species specific primers	Hinrich Schulenburg	hschulenburg@zoologie.uni-kiel.de
MY2205	A695a1	C. remanei	C. remanei wild isolate	MY	54.346355 - 10.117737	Botanical garden, Kiel, Schleswig-Holstein, Germany	rotting apple	2012-09-26	Carola Petersen	Carola Petersen	species identified with species specific primers	Hinrich Schulenburg	hschulenburg@zoologie.uni-kiel.de
MY2206	E684c4	C. elegans	C. elegans wild isolate	MY	51.950777 - 7.536628	Private garden, Roxel, Nordrhein-Westfalen, Germany	compost heap	2012-09-26	Carola Petersen	Carola Petersen	species identified with species specific primers	Hinrich Schulenburg	hschulenburg@zoologie.uni-kiel.de
MY2207	E684c2	C. elegans	C. elegans wild isolate	MY	51.950777 - 7.536628	Private garden, Roxel, Nordrhein-Westfalen, Germany	compost heap	2012-09-26	Carola Petersen	Carola Petersen	species identified with species specific primers	Hinrich Schulenburg	hschulenburg@zoologie.uni-kiel.de
MY2209	D676c9	C. elegans	C. elegans wild isolate	MY	51.950723 - 7.599099	Farming museum, Muenster, Nordrhein-Westfalen, Germany	compost heap	2012-09-26	Carola Petersen	Carola Petersen	species identified with species specific primers	Hinrich Schulenburg	hschulenburg@zoologie.uni-kiel.de
MY2213	D676c6	C. elegans	C. elegans wild isolate	MY	51.950723 - 7.599099	Farming museum, Muenster, Nordrhein-Westfalen, Germany	compost heap	2012-09-26	Carola Petersen	Carola Petersen	species identified with species specific primers	Hinrich Schulenburg	hschulenburg@zoologie.uni-kiel.de
MY2214	D677c1	C. elegans	C. elegans wild isolate	MY	51.950723 - 7.599099	Farming museum, Muenster, Nordrhein-Westfalen, Germany	compost heap	2012-09-26	Carola Petersen	Carola Petersen	species identified with species specific primers	Hinrich Schulenburg	hschulenburg@zoologie.uni-kiel.de
MY2215	E680c2	C. elegans	C. elegans wild isolate	MY	51.950777 - 7.536628	Private garden, Roxel, Nordrhein-Westfalen, Germany	compost heap	2012-09-26	Carola Petersen	Carola Petersen	species identified with species specific primers	Hinrich Schulenburg	hschulenburg@zoologie.uni-kiel.de
MY2217	D676c4	C. elegans	C. elegans wild isolate	MY	51.950723 - 7.599099	Farming museum, Muenster, Nordrhein-Westfalen, Germany	compost heap	2012-09-26	Carola Petersen	Carola Petersen	species identified with species specific primers	Hinrich Schulenburg	hschulenburg@zoologie.uni-kiel.de
MY2218	E683c9	C. elegans	C. elegans wild isolate	MY	51.950777 - 7.536628	Private garden, Roxel, Nordrhein-Westfalen, Germany	compost heap	2012-09-26	Carola Petersen	Carola Petersen	species identified with species specific primers	Hinrich Schulenburg	hschulenburg@zoologie.uni-kiel.de
MY2225	E678c1	C. elegans	C. elegans wild isolate	MY	51.950777 - 7.536628	Private garden, Roxel, Nordrhein-Westfalen, Germany	compost heap	2012-09-26	Carola Petersen	Carola Petersen	species identified with species specific primers	Hinrich Schulenburg	hschulenburg@zoologie.uni-kiel.de
MY2226	D677c7	C. elegans	C. elegans wild isolate	MY	51.950723 - 7.599099	Farming museum, Muenster, Nordrhein-Westfalen, Germany	compost heap	2012-09-26	Carola Petersen	Carola Petersen	species identified with species specific primers	Hinrich Schulenburg	hschulenburg@zoologie.uni-kiel.de
MY2227	E681c8	C. elegans	C. elegans wild isolate	MY	51.950777 - 7.536628	Private garden, Roxel, Nordrhein-Westfalen, Germany	compost heap	2012-09-26	Carola Petersen	Carola Petersen	species identified with species specific primers	Hinrich Schulenburg	hschulenburg@zoologie.uni-kiel.de
MY2228	A696a3	C. remanei	C. remanei wild isolate	MY	54.346355 - 10.117737	Botanical garden, Kiel, Schleswig-Holstein, Germany	rotting apple	2012-09-26	Carola Petersen	Carola Petersen	species identified with species specific primers	Hinrich Schulenburg	hschulenburg@zoologie.uni-kiel.de
MY2229	A695a6	C. remanei	C. remanei wild isolate	MY	54.346355 - 10.117737	Botanical garden, Kiel, Schleswig-Holstein, Germany	rotting apple	2012-09-26	Carola Petersen	Carola Petersen	species identified with species specific primers	Hinrich Schulenburg	hschulenburg@zoologie.uni-kiel.de
MY2230	A694a3	C. remanei	C. remanei wild isolate	MY	54.346355 - 10.117737	Botanical garden, Kiel, Schleswig-Holstein, Germany	rotting apple	2012-09-26	Carola Petersen	Carola Petersen	species identified with species specific primers	Hinrich Schulenburg	hschulenburg@zoologie.uni-kiel.de
MY2231	A696a6	C. remanei	C. remanei wild isolate	MY	54.346355 - 10.117737	Botanical garden, Kiel, Schleswig-Holstein, Germany	rotting apple	2012-09-26	Carola Petersen	Carola Petersen	species identified with species specific primers	Hinrich Schulenburg	hschulenburg@zoologie.uni-kiel.de
MY2232	A696a9	C. remanei	C. remanei wild isolate	MY	54.346355 - 10.117737	Botanical garden, Kiel, Schleswig-Holstein, Germany	rotting apple	2012-09-26	Carola Petersen	Carola Petersen	species identified with species specific primers	Hinrich Schulenburg	hschulenburg@zoologie.uni-kiel.de
MY2233	E683c2	C. elegans	C. elegans wild isolate	MY	51.950777 - 7.536628	Private garden, Roxel, Nordrhein-Westfalen, Germany	compost heap	2012-09-26	Carola Petersen	Carola Petersen	species identified with species specific primers	Hinrich Schulenburg	hschulenburg@zoologie.uni-kiel.de
MY2234	E683c1	C. elegans	C. elegans wild isolate	MY	51.950777 - 7.536628	Private garden, Roxel, Nordrhein-Westfalen, Germany	compost heap	2012-09-26	Carola Petersen	Carola Petersen	species identified with species specific primers	Hinrich Schulenburg	hschulenburg@zoologie.uni-kiel.de
MY2235	E684c9	C. elegans	C. elegans wild isolate	MY	51.950777 - 7.536628	Private garden, Roxel, Nordrhein-Westfalen, Germany	compost heap	2012-09-26	Carola Petersen	Carola Petersen	species identified with species specific primers	Hinrich Schulenburg	hschulenburg@zoologie.uni-kiel.de
MY2236	E684c8	C. elegans	C. elegans wild isolate	MY	51.950777 - 7.536628	Private garden, Roxel, Nordrhein-Westfalen, Germany	compost heap	2012-09-26	Carola Petersen	Carola Petersen	species identified with species specific primers	Hinrich Schulenburg	hschulenburg@zoologie.uni-kiel.de
MY2237	E684c10	C. elegans	C. elegans wild isolate	MY	51.950777 - 7.536628	Private garden, Roxel, Nordrhein-Westfalen, Germany	compost heap	2012-09-26	Carola Petersen	Carola Petersen	species identified with species specific primers	Hinrich Schulenburg	hschulenburg@zoologie.uni-kiel.de
MY2241	D676c7	C. elegans	C. elegans wild isolate	MY	51.950723 - 7.599099	Farming museum, Muenster, Nordrhein-Westfalen, Germany	compost heap	2012-09-26	Carola Petersen	Carola Petersen	species identified with species specific primers	Hinrich Schulenburg	hschulenburg@zoologie.uni-kiel.de
MY2242	E684c5	C. elegans	C. elegans wild isolate	MY	51.950777 - 7.536628	Private garden, Roxel, Nordrhein-Westfalen, Germany	compost heap	2012-09-26	Carola Petersen	Carola Petersen	species identified with species specific primers	Hinrich Schulenburg	hschulenburg@zoologie.uni-kiel.de
MY2243	D674c8	C. elegans	C. elegans wild isolate	MY	51.950723 - 7.599099	Farming museum, Muenster, Nordrhein-Westfalen, Germany	compost heap	2012-09-26	Carola Petersen	Carola Petersen	species identified with species specific primers	Hinrich Schulenburg	hschulenburg@zoologie.uni-kiel.de
MY2244	D674c9	C. elegans	C. elegans wild isolate	MY	51.950723 - 7.599099	Farming museum, Muenster, Nordrhein-Westfalen, Germany	compost heap	2012-09-26	Carola Petersen	Carola Petersen	species identified with species specific primers	Hinrich Schulenburg	hschulenburg@zoologie.uni-kiel.de
MY2245	E681c10	C. elegans	C. elegans wild isolate	MY	51.950777 - 7.536628	Private garden, Roxel, Nordrhein-Westfalen, Germany	compost heap	2012-09-26	Carola Petersen	Carola Petersen	species identified with species specific primers	Hinrich Schulenburg	hschulenburg@zoologie.uni-kiel.de
MY2246	D676c3	C. elegans	C. elegans wild isolate	MY	51.950723 - 7.599099	Farming museum, Muenster, Nordrhein-Westfalen, Germany	compost heap	2012-09-26	Carola Petersen	Carola Petersen	species identified with species specific primers	Hinrich Schulenburg	hschulenburg@zoologie.uni-kiel.de
MY2247	D675c4	C. elegans	C. elegans wild isolate	MY	51.950723 - 7.599099	Farming museum, Muenster, Nordrhein-Westfalen, Germany	compost heap	2012-09-26	Carola Petersen	Carola Petersen	species identified with species specific primers	Hinrich Schulenburg	hschulenburg@zoologie.uni-kiel.de
MY2248	D676c2	C. elegans	C. elegans wild isolate	MY	51.950723 - 7.599099	Farming museum, Muenster, Nordrhein-Westfalen, Germany	compost heap	2012-09-26	Carola Petersen	Carola Petersen	species identified with species specific primers	Hinrich Schulenburg	hschulenburg@zoologie.uni-kiel.de
MY2249	A689c7	C. briggsae	C. briggsae wild isolate	MY	54.346355 - 10.117737	Botanical garden, Kiel, Schleswig-Holstein, Germany	compost heap	2012-09-26	Carola Petersen	Carola Petersen	species identified with species specific primers	Hinrich Schulenburg	hschulenburg@zoologie.uni-kiel.de
MY2250	A688c10	C. briggsae	C. briggsae wild isolate	MY	54.346355 - 10.117737	Botanical garden, Kiel, Schleswig-Holstein, Germany	compost heap	2012-09-26	Carola Petersen	Carola Petersen	species identified with species specific primers	Hinrich Schulenburg	hschulenburg@zoologie.uni-kiel.de
MY2252	E683c10	C. elegans	C. elegans wild isolate	MY	51.950777 - 7.536628	Private garden, Roxel, Nordrhein-Westfalen, Germany	compost heap	2012-09-26	Carola Petersen	Carola Petersen	species identified with species specific primers	Hinrich Schulenburg	hschulenburg@zoologie.uni-kiel.de
MY2253	D677c2	C. elegans	C. elegans wild isolate	MY	51.950723 - 7.599099	Farming museum, Muenster, Nordrhein-Westfalen, Germany	compost heap	2012-09-26	Carola Petersen	Carola Petersen	species identified with species specific primers	Hinrich Schulenburg	hschulenburg@zoologie.uni-kiel.de
MY2255	D674c6	C. elegans	C. elegans wild isolate	MY	51.950723 - 7.599099	Farming museum, Muenster, Nordrhein-Westfalen, Germany	compost heap	2012-09-26	Carola Petersen	Carola Petersen	species identified with species specific primers	Hinrich Schulenburg	hschulenburg@zoologie.uni-kiel.de
MY2256	D674c7	C. elegans	C. elegans wild isolate	MY	51.950723 - 7.599099	Farming museum, Muenster, Nordrhein-Westfalen, Germany	compost heap	2012-09-26	Carola Petersen	Carola Petersen	species identified with species specific primers	Hinrich Schulenburg	hschulenburg@zoologie.uni-kiel.de
MY2257	D674c5	C. elegans	C. elegans wild isolate	MY	51.950723 - 7.599099	Farming museum, Muenster, Nordrhein-Westfalen, Germany	compost heap	2012-09-26	Carola Petersen	Carola Petersen	species identified with species specific primers	Hinrich Schulenburg	hschulenburg@zoologie.uni-kiel.de
MY2258	D674c4	C. elegans	C. elegans wild isolate	MY	51.950723 - 7.599099	Farming museum, Muenster, Nordrhein-Westfalen, Germany	compost heap	2012-09-26	Carola Petersen	Carola Petersen	species identified with species specific primers	Hinrich Schulenburg	hschulenburg@zoologie.uni-kiel.de
MY2259	D676c1	C. elegans	C. elegans wild isolate	MY	51.950723 - 7.599099	Farming museum, Muenster, Nordrhein-Westfalen, Germany	compost heap	2012-09-26	Carola Petersen	Carola Petersen	species identified with species specific primers	Hinrich Schulenburg	hschulenburg@zoologie.uni-kiel.de
MY2260	D674c2	C. elegans	C. elegans wild isolate	MY	51.950723 - 7.599099	Farming museum, Muenster, Nordrhein-Westfalen, Germany	compost heap	2012-09-26	Carola Petersen	Carola Petersen	species identified with species specific primers	Hinrich Schulenburg	hschulenburg@zoologie.uni-kiel.de
MY2261	A694a5	C. remanei	C. remanei wild isolate	MY	54.346355 - 10.117737	Botanical garden, Kiel, Schleswig-Holstein, Germany	rotting apple	2012-09-26	Carola Petersen	Carola Petersen	species identified with species specific primers	Hinrich Schulenburg	hschulenburg@zoologie.uni-kiel.de
MY2262	A695a8	C. remanei	C. remanei wild isolate	MY	54.346355 - 10.117737	Botanical garden, Kiel, Schleswig-Holstein, Germany	rotting apple	2012-09-26	Carola Petersen	Carola Petersen	species identified with species specific primers	Hinrich Schulenburg	hschulenburg@zoologie.uni-kiel.de
MY2263	A694a7	C. remanei	C. remanei wild isolate	MY	54.346355 - 10.117737	Botanical garden, Kiel, Schleswig-Holstein, Germany	rotting apple	2012-09-26	Carola Petersen	Carola Petersen	species identified with species specific primers	Hinrich Schulenburg	hschulenburg@zoologie.uni-kiel.de
MY2264	A694a9	C. remanei	C. remanei wild isolate	MY	54.346355 - 10.117737	Botanical garden, Kiel, Schleswig-Holstein, Germany	rotting apple	2012-09-26	Carola Petersen	Carola Petersen	species identified with species specific primers	Hinrich Schulenburg	hschulenburg@zoologie.uni-kiel.de
MY2265	A695a9	C. remanei	C. remanei wild isolate	MY	54.346355 - 10.117737	Botanical garden, Kiel, Schleswig-Holstein, Germany	rotting apple	2012-09-26	Carola Petersen	Carola Petersen	species identified with species specific primers	Hinrich Schulenburg	hschulenburg@zoologie.uni-kiel.de
MY2266	A696a7	C. remanei	C. remanei wild isolate	MY	54.346355 - 10.117737	Botanical garden, Kiel, Schleswig-Holstein, Germany	rotting apple	2012-09-26	Carola Petersen	Carola Petersen	species identified with species specific primers	Hinrich Schulenburg	hschulenburg@zoologie.uni-kiel.de
MY2267	D672a9	C. remanei	C. remanei wild isolate	MY	51.950723 - 7.599099	Farming museum, Muenster, Nordrhein-Westfalen, Germany	rotting apple	2012-09-26	Carola Petersen	Carola Petersen	species identified with species specific primers	Hinrich Schulenburg	hschulenburg@zoologie.uni-kiel.de
MY2268	D671a2	C. remanei	C. remanei wild isolate	MY	51.950723 - 7.599099	Farming museum, Muenster, Nordrhein-Westfalen, Germany	rotting apple	2012-09-26	Carola Petersen	Carola Petersen	species identified with species specific primers	Hinrich Schulenburg	hschulenburg@zoologie.uni-kiel.de
MY2269	A689c4	C. briggsae	C. briggsae wild isolate	MY	54.346355 - 10.117737	Botanical garden, Kiel, Schleswig-Holstein, Germany	compost heap	2012-09-26	Carola Petersen	Carola Petersen	species identified with species specific primers	Hinrich Schulenburg	hschulenburg@zoologie.uni-kiel.de
MY2270	A688c6	C. briggsae	C. briggsae wild isolate	MY	54.346355 - 10.117737	Botanical garden, Kiel, Schleswig-Holstein, Germany	compost heap	2012-09-26	Carola Petersen	Carola Petersen	species identified with species specific primers	Hinrich Schulenburg	hschulenburg@zoologie.uni-kiel.de
MY2271	A688c3	C. briggsae	C. briggsae wild isolate	MY	54.346355 - 10.117737	Botanical garden, Kiel, Schleswig-Holstein, Germany	compost heap	2012-09-26	Carola Petersen	Carola Petersen	species identified with species specific primers	Hinrich Schulenburg	hschulenburg@zoologie.uni-kiel.de
MY2272	E684c1	C. elegans	C. elegans wild isolate	MY	51.950777 - 7.536628	Private garden, Roxel, Nordrhein-Westfalen, Germany	compost heap	2012-09-26	Carola Petersen	Carola Petersen	species identified with species specific primers	Hinrich Schulenburg	hschulenburg@zoologie.uni-kiel.de
MY2273	E684c7	C. elegans	C. elegans wild isolate	MY	51.950777 - 7.536628	Private garden, Roxel, Nordrhein-Westfalen, Germany	compost heap	2012-09-26	Carola Petersen	Carola Petersen	species identified with species specific primers	Hinrich Schulenburg	hschulenburg@zoologie.uni-kiel.de
MY2274	E680c8	C. elegans	C. elegans wild isolate	MY	51.950777 - 7.536628	Private garden, Roxel, Nordrhein-Westfalen, Germany	compost heap	2012-09-26	Carola Petersen	Carola Petersen	species identified with species specific primers	Hinrich Schulenburg	hschulenburg@zoologie.uni-kiel.de
MY2275	E683c4	C. elegans	C. elegans wild isolate	MY	51.950777 - 7.536628	Private garden, Roxel, Nordrhein-Westfalen, Germany	compost heap	2012-09-26	Carola Petersen	Carola Petersen	species identified with species specific primers	Hinrich Schulenburg	hschulenburg@zoologie.uni-kiel.de
MY2276	E680c5	C. elegans	C. elegans wild isolate	MY	51.950777 - 7.536628	Private garden, Roxel, Nordrhein-Westfalen, Germany	compost heap	2012-09-26	Carola Petersen	Carola Petersen	species identified with species specific primers	Hinrich Schulenburg	hschulenburg@zoologie.uni-kiel.de
MY2277	E683c3	C. elegans	C. elegans wild isolate	MY	51.950777 - 7.536628	Private garden, Roxel, Nordrhein-Westfalen, Germany	compost heap	2012-09-26	Carola Petersen	Carola Petersen	species identified with species specific primers	Hinrich Schulenburg	hschulenburg@zoologie.uni-kiel.de
MY2278	E683c6	C. elegans	C. elegans wild isolate	MY	51.950777 - 7.536628	Private garden, Roxel, Nordrhein-Westfalen, Germany	compost heap	2012-09-26	Carola Petersen	Carola Petersen	species identified with species specific primers	Hinrich Schulenburg	hschulenburg@zoologie.uni-kiel.de
MY2279	A696a4	C. remanei	C. remanei wild isolate	MY	54.346355 - 10.117737	Botanical garden, Kiel, Schleswig-Holstein, Germany	rotting apple	2012-09-26	Carola Petersen	Carola Petersen	species identified with species specific primers	Hinrich Schulenburg	hschulenburg@zoologie.uni-kiel.de
MY2280	A696a8	C. remanei	C. remanei wild isolate	MY	54.346355 - 10.117737	Botanical garden, Kiel, Schleswig-Holstein, Germany	rotting apple	2012-09-26	Carola Petersen	Carola Petersen	species identified with species specific primers	Hinrich Schulenburg	hschulenburg@zoologie.uni-kiel.de
MY2281	A688c2	C. briggsae	C. briggsae wild isolate	MY	54.346355 - 10.117737	Botanical garden, Kiel, Schleswig-Holstein, Germany	compost heap	2012-09-26	Carola Petersen	Carola Petersen	species identified with species specific primers	Hinrich Schulenburg	hschulenburg@zoologie.uni-kiel.de
MY2282	D714c8	C. elegans	C. elegans wild isolate	MY	51.950723 - 7.599099	Farming museum, Muenster, Nordrhein-Westfalen, Germany	compost heap	2012-10-10	Carola Petersen	Carola Petersen	species identified with species specific primers	Hinrich Schulenburg	hschulenburg@zoologie.uni-kiel.de
MY2283	D675c5	C. elegans	C. elegans wild isolate	MY	51.950723 - 7.599099	Farming museum, Muenster, Nordrhein-Westfalen, Germany	compost heap	2012-09-26	Carola Petersen	Carola Petersen	species identified with species specific primers	Hinrich Schulenburg	hschulenburg@zoologie.uni-kiel.de
MY2284	D714c6	C. elegans	C. elegans wild isolate	MY	51.950723 - 7.599099	Farming museum, Muenster, Nordrhein-Westfalen, Germany	compost heap	2012-10-10	Carola Petersen	Carola Petersen	species identified with species specific primers	Hinrich Schulenburg	hschulenburg@zoologie.uni-kiel.de
MY2286	A694a10	C. remanei	C. remanei wild isolate	MY	54.346355 - 10.117737	Botanical garden, Kiel, Schleswig-Holstein, Germany	rotting apple	2012-09-26	Carola Petersen	Carola Petersen	species identified with species specific primers	Hinrich Schulenburg	hschulenburg@zoologie.uni-kiel.de
MY2287	A696a10	C. remanei	C. remanei wild isolate	MY	54.346355 - 10.117737	Botanical garden, Kiel, Schleswig-Holstein, Germany	rotting apple	2012-09-26	Carola Petersen	Carola Petersen	species identified with species specific primers	Hinrich Schulenburg	hschulenburg@zoologie.uni-kiel.de
MY2288	E720c1	C. elegans	C. elegans wild isolate	MY	51.950777 - 7.536628	Private garden, Roxel, Nordrhein-Westfalen, Germany	compost heap	2012-10-10	Carola Petersen	Carola Petersen	species identified with species specific primers	Hinrich Schulenburg	hschulenburg@zoologie.uni-kiel.de
MY2289	E721c3	C. elegans	C. elegans wild isolate	MY	51.950777 - 7.536628	Private garden, Roxel, Nordrhein-Westfalen, Germany	compost heap	2012-10-10	Carola Petersen	Carola Petersen	species identified with species specific primers	Hinrich Schulenburg	hschulenburg@zoologie.uni-kiel.de
MY2290	A688c7	C. briggsae	C. briggsae wild isolate	MY	54.346355 - 10.117737	Botanical garden, Kiel, Schleswig-Holstein, Germany	compost heap	2012-09-26	Carola Petersen	Carola Petersen	species identified with species specific primers	Hinrich Schulenburg	hschulenburg@zoologie.uni-kiel.de
MY2291	A702c10	C. elegans	C. elegans wild isolate	MY	54.346355 - 10.117737	Botanical garden, Kiel, Schleswig-Holstein, Germany	compost heap	2012-10-10	Carola Petersen	Carola Petersen	species identified with species specific primers	Hinrich Schulenburg	hschulenburg@zoologie.uni-kiel.de
MY2292	A702c6	C. elegans	C. elegans wild isolate	MY	54.346355 - 10.117737	Botanical garden, Kiel, Schleswig-Holstein, Germany	compost heap	2012-10-10	Carola Petersen	Carola Petersen	species identified with species specific primers	Hinrich Schulenburg	hschulenburg@zoologie.uni-kiel.de
MY2293	D714c9	C. elegans	C. elegans wild isolate	MY	51.950723 - 7.599099	Farming museum, Muenster, Nordrhein-Westfalen, Germany	compost heap	2012-10-10	Carola Petersen	Carola Petersen	species identified with species specific primers	Hinrich Schulenburg	hschulenburg@zoologie.uni-kiel.de
MY2294	D716a9	C. elegans	C. elegans wild isolate	MY	51.950723 - 7.599099	Farming museum, Muenster, Nordrhein-Westfalen, Germany	rotting apple	2012-10-10	Carola Petersen	Carola Petersen	species identified with species specific primers	Hinrich Schulenburg	hschulenburg@zoologie.uni-kiel.de
MY2295	D716a11	C. elegans	C. elegans wild isolate	MY	51.950723 - 7.599099	Farming museum, Muenster, Nordrhein-Westfalen, Germany	rotting apple	2012-10-10	Carola Petersen	Carola Petersen	species identified with species specific primers	Hinrich Schulenburg	hschulenburg@zoologie.uni-kiel.de
MY2296	E717c3	C. elegans	C. elegans wild isolate	MY	51.950777 - 7.536628	Private garden, Roxel, Nordrhein-Westfalen, Germany	compost heap	2012-10-10	Carola Petersen	Carola Petersen	species identified with species specific primers	Hinrich Schulenburg	hschulenburg@zoologie.uni-kiel.de
MY2300	E722c4	C. elegans	C. elegans wild isolate	MY	51.950777 - 7.536628	Private garden, Roxel, Nordrhein-Westfalen, Germany	compost heap	2012-10-10	Carola Petersen	Carola Petersen	species identified with species specific primers	Hinrich Schulenburg	hschulenburg@zoologie.uni-kiel.de
MY2301	E722c5	C. elegans	C. elegans wild isolate	MY	51.950777 - 7.536628	Private garden, Roxel, Nordrhein-Westfalen, Germany	compost heap	2012-10-10	Carola Petersen	Carola Petersen	species identified with species specific primers	Hinrich Schulenburg	hschulenburg@zoologie.uni-kiel.de
MY2302	E722c7	C. elegans	C. elegans wild isolate	MY	51.950777 - 7.536628	Private garden, Roxel, Nordrhein-Westfalen, Germany	compost heap	2012-10-10	Carola Petersen	Carola Petersen	species identified with species specific primers	Hinrich Schulenburg	hschulenburg@zoologie.uni-kiel.de
MY2303	E722c8	C. elegans	C. elegans wild isolate	MY	51.950777 - 7.536628	Private garden, Roxel, Nordrhein-Westfalen, Germany	compost heap	2012-10-10	Carola Petersen	Carola Petersen	species identified with species specific primers	Hinrich Schulenburg	hschulenburg@zoologie.uni-kiel.de
MY2304	A700c7	C. remanei	C. elegans wild isolate	MY	54.346355 - 10.117737	Botanical garden, Kiel, Schleswig-Holstein, Germany	compost heap	2012-10-10	Carola Petersen	Carola Petersen	species identified with species specific primers	Hinrich Schulenburg	hschulenburg@zoologie.uni-kiel.de
MY2305	A702c5	C. elegans	C. elegans wild isolate	MY	54.346355 - 10.117737	Botanical garden, Kiel, Schleswig-Holstein, Germany	compost heap	2012-10-10	Carola Petersen	Carola Petersen	species identified with species specific primers	Hinrich Schulenburg	hschulenburg@zoologie.uni-kiel.de
MY2306	D716a10	C. elegans	C. elegans wild isolate	MY	51.950723 - 7.599099	Farming museum, Muenster, Nordrhein-Westfalen, Germany	rotting apple	2012-10-10	Carola Petersen	Carola Petersen	species identified with species specific primers	Hinrich Schulenburg	hschulenburg@zoologie.uni-kiel.de
MY2307	D714c1	C. elegans	C. elegans wild isolate	MY	51.950723 - 7.599099	Farming museum, Muenster, Nordrhein-Westfalen, Germany	compost heap	2012-10-10	Carola Petersen	Carola Petersen	species identified with species specific primers	Hinrich Schulenburg	hschulenburg@zoologie.uni-kiel.de
MY2308	D714c2	C. elegans	C. elegans wild isolate	MY	51.950723 - 7.599099	Farming museum, Muenster, Nordrhein-Westfalen, Germany	compost heap	2012-10-10	Carola Petersen	Carola Petersen	species identified with species specific primers	Hinrich Schulenburg	hschulenburg@zoologie.uni-kiel.de
MY2309	D714c5	C. elegans	C. elegans wild isolate	MY	51.950723 - 7.599099	Farming museum, Muenster, Nordrhein-Westfalen, Germany	compost heap	2012-10-10	Carola Petersen	Carola Petersen	species identified with species specific primers	Hinrich Schulenburg	hschulenburg@zoologie.uni-kiel.de
MY2310	E721c9	C. elegans	C. elegans wild isolate	MY	51.950777 - 7.536628	Private garden, Roxel, Nordrhein-Westfalen, Germany	compost heap	2012-10-10	Carola Petersen	Carola Petersen	species identified with species specific primers	Hinrich Schulenburg	hschulenburg@zoologie.uni-kiel.de
MY2311	E722c9	C. elegans	C. elegans wild isolate	MY	51.950777 - 7.536628	Private garden, Roxel, Nordrhein-Westfalen, Germany	compost heap	2012-10-10	Carola Petersen	Carola Petersen	species identified with species specific primers	Hinrich Schulenburg	hschulenburg@zoologie.uni-kiel.de
MY2312	D712c2	C. elegans	C. elegans wild isolate	MY	51.950723 - 7.599099	Farming museum, Muenster, Nordrhein-Westfalen, Germany	compost heap	2012-10-10	Carola Petersen	Carola Petersen	species identified with species specific primers	Hinrich Schulenburg	hschulenburg@zoologie.uni-kiel.de
MY2313	D712c4	C. elegans	C. elegans wild isolate	MY	51.950723 - 7.599099	Farming museum, Muenster, Nordrhein-Westfalen, Germany	compost heap	2012-10-10	Carola Petersen	Carola Petersen	species identified with species specific primers	Hinrich Schulenburg	hschulenburg@zoologie.uni-kiel.de
MY2314	A695a4	C. remanei	C. remanei wild isolate	MY	54.346355 - 10.117737	Botanical garden, Kiel, Schleswig-Holstein, Germany	rotting apple	2012-09-26	Carola Petersen	Carola Petersen	species identified with species specific primers	Hinrich Schulenburg	hschulenburg@zoologie.uni-kiel.de
MY2315	D713c6	C. elegans	C. elegans wild isolate	MY	51.950723 - 7.599099	Farming museum, Muenster, Nordrhein-Westfalen, Germany	compost heap	2012-10-10	Carola Petersen	Carola Petersen	species identified with species specific primers	Hinrich Schulenburg	hschulenburg@zoologie.uni-kiel.de
MY2316	E717c6	C. elegans	C. elegans wild isolate	MY	51.950777 - 7.536628	Private garden, Roxel, Nordrhein-Westfalen, Germany	compost heap	2012-10-10	Carola Petersen	Carola Petersen	species identified with species specific primers	Hinrich Schulenburg	hschulenburg@zoologie.uni-kiel.de
MY2317	E717c8	C. elegans	C. elegans wild isolate	MY	51.950777 - 7.536628	Private garden, Roxel, Nordrhein-Westfalen, Germany	compost heap	2012-10-10	Carola Petersen	Carola Petersen	species identified with species specific primers	Hinrich Schulenburg	hschulenburg@zoologie.uni-kiel.de
MY2318	E717c10	C. elegans	C. elegans wild isolate	MY	51.950777 - 7.536628	Private garden, Roxel, Nordrhein-Westfalen, Germany	compost heap	2012-10-10	Carola Petersen	Carola Petersen	species identified with species specific primers	Hinrich Schulenburg	hschulenburg@zoologie.uni-kiel.de
MY2319	E720c4	C. elegans	C. elegans wild isolate	MY	51.950777 - 7.536628	Private garden, Roxel, Nordrhein-Westfalen, Germany	compost heap	2012-10-10	Carola Petersen	Carola Petersen	species identified with species specific primers	Hinrich Schulenburg	hschulenburg@zoologie.uni-kiel.de
MY2320	E720c5	C. elegans	C. elegans wild isolate	MY	51.950777 - 7.536628	Private garden, Roxel, Nordrhein-Westfalen, Germany	compost heap	2012-10-10	Carola Petersen	Carola Petersen	species identified with species specific primers	Hinrich Schulenburg	hschulenburg@zoologie.uni-kiel.de
MY2321	E720c6	C. elegans	C. elegans wild isolate	MY	51.950777 - 7.536628	Private garden, Roxel, Nordrhein-Westfalen, Germany	compost heap	2012-10-10	Carola Petersen	Carola Petersen	species identified with species specific primers	Hinrich Schulenburg	hschulenburg@zoologie.uni-kiel.de
MY2324	E721c7	C. elegans	C. elegans wild isolate	MY	51.950777 - 7.536628	Private garden, Roxel, Nordrhein-Westfalen, Germany	compost heap	2012-10-10	Carola Petersen	Carola Petersen	species identified with species specific primers	Hinrich Schulenburg	hschulenburg@zoologie.uni-kiel.de
MY2325	E721c8	C. elegans	C. elegans wild isolate	MY	51.950777 - 7.536628	Private garden, Roxel, Nordrhein-Westfalen, Germany	compost heap	2012-10-10	Carola Petersen	Carola Petersen	species identified with species specific primers	Hinrich Schulenburg	hschulenburg@zoologie.uni-kiel.de
MY2326	E721c10	C. elegans	C. elegans wild isolate	MY	51.950777 - 7.536628	Private garden, Roxel, Nordrhein-Westfalen, Germany	compost heap	2012-10-10	Carola Petersen	Carola Petersen	species identified with species specific primers	Hinrich Schulenburg	hschulenburg@zoologie.uni-kiel.de
MY2327	E722c1	C. elegans	C. elegans wild isolate	MY	51.950777 - 7.536628	Private garden, Roxel, Nordrhein-Westfalen, Germany	compost heap	2012-10-10	Carola Petersen	Carola Petersen	species identified with species specific primers	Hinrich Schulenburg	hschulenburg@zoologie.uni-kiel.de
MY2328	E722c2	C. elegans	C. elegans wild isolate	MY	51.950777 - 7.536628	Private garden, Roxel, Nordrhein-Westfalen, Germany	compost heap	2012-10-10	Carola Petersen	Carola Petersen	species identified with species specific primers	Hinrich Schulenburg	hschulenburg@zoologie.uni-kiel.de
MY2329	A706a3	C. remanei	C. remanei wild isolate	MY	54.346355 - 10.117737	Botanical garden, Kiel, Schleswig-Holstein, Germany	rotting apple	2012-10-10	Carola Petersen	Carola Petersen	species identified with species specific primers	Hinrich Schulenburg	hschulenburg@zoologie.uni-kiel.de
MY2330	A706a1	C. remanei	C. remanei wild isolate	MY	54.346355 - 10.117737	Botanical garden, Kiel, Schleswig-Holstein, Germany	rotting apple	2012-10-10	Carola Petersen	Carola Petersen	species identified with species specific primers	Hinrich Schulenburg	hschulenburg@zoologie.uni-kiel.de
MY2331	D713c7	C. elegans	C. elegans wild isolate	MY	51.950723 - 7.599099	Farming museum, Muenster, Nordrhein-Westfalen, Germany	compost heap	2012-10-10	Carola Petersen	Carola Petersen	species identified with species specific primers	Hinrich Schulenburg	hschulenburg@zoologie.uni-kiel.de
MY2332	E722c3	C. elegans	C. elegans wild isolate	MY	51.950777 - 7.536628	Private garden, Roxel, Nordrhein-Westfalen, Germany	compost heap	2012-10-10	Carola Petersen	Carola Petersen	species identified with species specific primers	Hinrich Schulenburg	hschulenburg@zoologie.uni-kiel.de
MY2333	D715a2	C. elegans	C. elegans wild isolate	MY	51.950723 - 7.599099	Farming museum, Muenster, Nordrhein-Westfalen, Germany	rotting apple	2012-10-10	Carola Petersen	Carola Petersen	species identified with species specific primers	Hinrich Schulenburg	hschulenburg@zoologie.uni-kiel.de
MY2334	D672a7	C. remanei	C. remanei wild isolate	MY	51.950723 - 7.599099	Farming museum, Muenster, Nordrhein-Westfalen, Germany	rotting apple	2012-09-26	Carola Petersen	Carola Petersen	species identified with species specific primers	Hinrich Schulenburg	hschulenburg@zoologie.uni-kiel.de
MY2335	E717c4	C. elegans	C. elegans wild isolate	MY	51.950777 - 7.536628	Private garden, Roxel, Nordrhein-Westfalen, Germany	compost heap	2012-10-10	Carola Petersen	Carola Petersen	species identified with species specific primers	Hinrich Schulenburg	hschulenburg@zoologie.uni-kiel.de
MY2336	E721c5	C. elegans	C. elegans wild isolate	MY	51.950777 - 7.536628	Private garden, Roxel, Nordrhein-Westfalen, Germany	compost heap	2012-10-10	Carola Petersen	Carola Petersen	species identified with species specific primers	Hinrich Schulenburg	hschulenburg@zoologie.uni-kiel.de
MY2338	D741a5	C. elegans	C. elegans wild isolate	MY	51.950723 - 7.599099	Farming museum, Muenster, Nordrhein-Westfalen, Germany	rotting apple	2012-10-24	Carola Petersen	Carola Petersen	species identified with species specific primers	Hinrich Schulenburg	hschulenburg@zoologie.uni-kiel.de
MY2339	E747c7	C. elegans	C. elegans wild isolate	MY	51.950777 - 7.536628	Private garden, Roxel, Nordrhein-Westfalen, Germany	compost heap	2012-10-24	Carola Petersen	Carola Petersen	species identified with species specific primers	Hinrich Schulenburg	hschulenburg@zoologie.uni-kiel.de
MY2340	E747c9	C. elegans	C. elegans wild isolate	MY	51.950777 - 7.536628	Private garden, Roxel, Nordrhein-Westfalen, Germany	compost heap	2012-10-24	Carola Petersen	Carola Petersen	species identified with species specific primers	Hinrich Schulenburg	hschulenburg@zoologie.uni-kiel.de
MY2341	D741a7	C. elegans	C. elegans wild isolate	MY	51.950723 - 7.599099	Farming museum, Muenster, Nordrhein-Westfalen, Germany	rotting apple	2012-10-24	Carola Petersen	Carola Petersen	species identified with species specific primers	Hinrich Schulenburg	hschulenburg@zoologie.uni-kiel.de
MY2342	E749c7	C. elegans	C. elegans wild isolate	MY	51.950777 - 7.536628	Private garden, Roxel, Nordrhein-Westfalen, Germany	compost heap	2012-10-24	Carola Petersen	Carola Petersen	species identified with species specific primers	Hinrich Schulenburg	hschulenburg@zoologie.uni-kiel.de
MY2343	E746c10	C. elegans	C. elegans wild isolate	MY	51.950777 - 7.536628	Private garden, Roxel, Nordrhein-Westfalen, Germany	compost heap	2012-10-24	Carola Petersen	Carola Petersen	species identified with species specific primers	Hinrich Schulenburg	hschulenburg@zoologie.uni-kiel.de
MY2344	D739c9	C. elegans	C. elegans wild isolate	MY	51.950723 - 7.599099	Farming museum, Muenster, Nordrhein-Westfalen, Germany	compost heap	2012-10-24	Carola Petersen	Carola Petersen	species identified with species specific primers	Hinrich Schulenburg	hschulenburg@zoologie.uni-kiel.de
MY2345	E747c1	C. elegans	C. elegans wild isolate	MY	51.950777 - 7.536628	Private garden, Roxel, Nordrhein-Westfalen, Germany	compost heap	2012-10-24	Carola Petersen	Carola Petersen	species identified with species specific primers	Hinrich Schulenburg	hschulenburg@zoologie.uni-kiel.de
MY2347	A725c3	C. elegans	C. elegans wild isolate	MY	54.346355 - 10.117737	Botanical garden, Kiel, Schleswig-Holstein, Germany	compost heap	2012-10-24	Carola Petersen	Carola Petersen	species identified with species specific primers	Hinrich Schulenburg	hschulenburg@zoologie.uni-kiel.de
MY2348	A725c4	C. elegans	C. elegans wild isolate	MY	54.346355 - 10.117737	Botanical garden, Kiel, Schleswig-Holstein, Germany	compost heap	2012-10-24	Carola Petersen	Carola Petersen	species identified with species specific primers	Hinrich Schulenburg	hschulenburg@zoologie.uni-kiel.de
MY2349	A725c10	C. elegans	C. elegans wild isolate	MY	54.346355 - 10.117737	Botanical garden, Kiel, Schleswig-Holstein, Germany	compost heap	2012-10-24	Carola Petersen	Carola Petersen	species identified with species specific primers	Hinrich Schulenburg	hschulenburg@zoologie.uni-kiel.de
MY2350	A730a6	C. remanei	C. remanei wild isolate	MY	54.346355 - 10.117737	Botanical garden, Kiel, Schleswig-Holstein, Germany	rotting apple	2012-10-24	Carola Petersen	Carola Petersen	species identified with species specific primers	Hinrich Schulenburg	hschulenburg@zoologie.uni-kiel.de
MY2351	A732a5	C. remanei	C. remanei wild isolate	MY	54.346355 - 10.117737	Botanical garden, Kiel, Schleswig-Holstein, Germany	rotting apple	2012-10-24	Carola Petersen	Carola Petersen	species identified with species specific primers	Hinrich Schulenburg	hschulenburg@zoologie.uni-kiel.de
MY2352	A732a6	C. remanei	C. remanei wild isolate	MY	54.346355 - 10.117737	Botanical garden, Kiel, Schleswig-Holstein, Germany	rotting apple	2012-10-24	Carola Petersen	Carola Petersen	species identified with species specific primers	Hinrich Schulenburg	hschulenburg@zoologie.uni-kiel.de
MY2353	A732a10	C. remanei	C. remanei wild isolate	MY	54.346355 - 10.117737	Botanical garden, Kiel, Schleswig-Holstein, Germany	rotting apple	2012-11-07	Carola Petersen	Carola Petersen	species identified with species specific primers	Hinrich Schulenburg	hschulenburg@zoologie.uni-kiel.de
MY2354	A733a8	C. remanei	C. remanei wild isolate	MY	54.346355 - 10.117737	Botanical garden, Kiel, Schleswig-Holstein, Germany	rotting apple	2012-10-24	Carola Petersen	Carola Petersen	species identified with species specific primers	Hinrich Schulenburg	hschulenburg@zoologie.uni-kiel.de
MY2355	E744c6	C. remanei	C. remanei wild isolate	MY	51.950777 - 7.536628	Private garden, Roxel, Nordrhein-Westfalen, Germany	compost heap	2012-10-24	Carola Petersen	Carola Petersen	species identified with species specific primers	Hinrich Schulenburg	hschulenburg@zoologie.uni-kiel.de
MY2356	E745c6	C. remanei	C. remanei wild isolate	MY	51.950777 - 7.536628	Private garden, Roxel, Nordrhein-Westfalen, Germany	compost heap	2012-10-24	Carola Petersen	Carola Petersen	species identified with species specific primers	Hinrich Schulenburg	hschulenburg@zoologie.uni-kiel.de
MY2357	D739c10	C. elegans	C. elegans wild isolate	MY	51.950723 - 7.599099	Farming museum, Muenster, Nordrhein-Westfalen, Germany	compost heap	2012-10-24	Carola Petersen	Carola Petersen	species identified with species specific primers	Hinrich Schulenburg	hschulenburg@zoologie.uni-kiel.de
MY2358	D740c5	C. elegans	C. elegans wild isolate	MY	51.950723 - 7.599099	Farming museum, Muenster, Nordrhein-Westfalen, Germany	compost heap	2012-10-24	Carola Petersen	Carola Petersen	species identified with species specific primers	Hinrich Schulenburg	hschulenburg@zoologie.uni-kiel.de
MY2359	D741a3	C. elegans	C. elegans wild isolate	MY	51.950723 - 7.599099	Farming museum, Muenster, Nordrhein-Westfalen, Germany	rotting apple	2012-10-24	Carola Petersen	Carola Petersen	species identified with species specific primers	Hinrich Schulenburg	hschulenburg@zoologie.uni-kiel.de
MY2360	D741a9	C. elegans	C. elegans wild isolate	MY	51.950723 - 7.599099	Farming museum, Muenster, Nordrhein-Westfalen, Germany	rotting apple	2012-10-24	Carola Petersen	Carola Petersen	species identified with species specific primers	Hinrich Schulenburg	hschulenburg@zoologie.uni-kiel.de
MY2361	D741a10	C. elegans	C. elegans wild isolate	MY	51.950723 - 7.599099	Farming museum, Muenster, Nordrhein-Westfalen, Germany	rotting apple	2012-10-24	Carola Petersen	Carola Petersen	species identified with species specific primers	Hinrich Schulenburg	hschulenburg@zoologie.uni-kiel.de
MY2362	E748c6	C. elegans	C. elegans wild isolate	MY	51.950777 - 7.536628	Private garden, Roxel, Nordrhein-Westfalen, Germany	compost heap	2012-10-24	Carola Petersen	Carola Petersen	species identified with species specific primers	Hinrich Schulenburg	hschulenburg@zoologie.uni-kiel.de
MY2363	D714c3	C. elegans	C. elegans wild isolate	MY	51.950723 - 7.599099	Farming museum, Muenster, Nordrhein-Westfalen, Germany	compost heap	2012-10-10	Carola Petersen	Carola Petersen	species identified with species specific primers	Hinrich Schulenburg	hschulenburg@zoologie.uni-kiel.de
MY2364	A725c5	C. briggsae	C. briggsae wild isolate	MY	54.346355 - 10.117737	Botanical garden, Kiel, Schleswig-Holstein, Germany	compost heap	2012-10-24	Carola Petersen	Carola Petersen	species identified with species specific primers	Hinrich Schulenburg	hschulenburg@zoologie.uni-kiel.de
MY2365	D741a8	C. elegans	C. elegans wild isolate	MY	51.950723 - 7.599099	Farming museum, Muenster, Nordrhein-Westfalen, Germany	rotting apple	2012-10-24	Carola Petersen	Carola Petersen	species identified with species specific primers	Hinrich Schulenburg	hschulenburg@zoologie.uni-kiel.de
MY2367	D741a6	C. elegans	C. elegans wild isolate	MY	51.950723 - 7.599099	Farming museum, Muenster, Nordrhein-Westfalen, Germany	rotting apple	2012-10-24	Carola Petersen	Carola Petersen	species identified with species specific primers	Hinrich Schulenburg	hschulenburg@zoologie.uni-kiel.de
MY2368	E717c7	C. elegans	C. elegans wild isolate	MY	51.950777 - 7.536628	Private garden, Roxel, Nordrhein-Westfalen, Germany	compost heap	2012-10-10	Carola Petersen	Carola Petersen	species identified with species specific primers	Hinrich Schulenburg	hschulenburg@zoologie.uni-kiel.de
MY2369	D738c7	C. elegans	C. elegans wild isolate	MY	51.950723 - 7.599099	Farming museum, Muenster, Nordrhein-Westfalen, Germany	compost heap	2012-10-24	Carola Petersen	Carola Petersen	species identified with species specific primers	Hinrich Schulenburg	hschulenburg@zoologie.uni-kiel.de
MY2370	A725c1	C. elegans	C. elegans wild isolate	MY	54.346355 - 10.117737	Botanical garden, Kiel, Schleswig-Holstein, Germany	compost heap	2012-10-24	Carola Petersen	Carola Petersen	species identified with species specific primers	Hinrich Schulenburg	hschulenburg@zoologie.uni-kiel.de
MY2371	D740c7	C. elegans	C. elegans wild isolate	MY	51.950723 - 7.599099	Farming museum, Muenster, Nordrhein-Westfalen, Germany	compost heap	2012-10-24	Carola Petersen	Carola Petersen	species identified with species specific primers	Hinrich Schulenburg	hschulenburg@zoologie.uni-kiel.de
MY2372	D739c4	C. elegans	C. elegans wild isolate	MY	51.950723 - 7.599099	Farming museum, Muenster, Nordrhein-Westfalen, Germany	compost heap	2012-10-24	Carola Petersen	Carola Petersen	species identified with species specific primers	Hinrich Schulenburg	hschulenburg@zoologie.uni-kiel.de
MY2375	A725c7	C. elegans	C. elegans wild isolate	MY	54.346355 - 10.117737	Botanical garden, Kiel, Schleswig-Holstein, Germany	compost heap	2012-10-24	Carola Petersen	Carola Petersen	species identified with species specific primers	Hinrich Schulenburg	hschulenburg@zoologie.uni-kiel.de
MY2376	E749c9	C. elegans	C. elegans wild isolate	MY	51.950777 - 7.536628	Private garden, Roxel, Nordrhein-Westfalen, Germany	compost heap	2012-10-24	Carola Petersen	Carola Petersen	species identified with species specific primers	Hinrich Schulenburg	hschulenburg@zoologie.uni-kiel.de
MY2377	E748c10	C. elegans	C. elegans wild isolate	MY	51.950777 - 7.536628	Private garden, Roxel, Nordrhein-Westfalen, Germany	compost heap	2012-10-24	Carola Petersen	Carola Petersen	species identified with species specific primers	Hinrich Schulenburg	hschulenburg@zoologie.uni-kiel.de
MY2378	E749c6	C. elegans	C. elegans wild isolate	MY	51.950777 - 7.536628	Private garden, Roxel, Nordrhein-Westfalen, Germany	compost heap	2012-10-24	Carola Petersen	Carola Petersen	species identified with species specific primers	Hinrich Schulenburg	hschulenburg@zoologie.uni-kiel.de
MY2379	E749c3	C. elegans	C. elegans wild isolate	MY	51.950777 - 7.536628	Private garden, Roxel, Nordrhein-Westfalen, Germany	compost heap	2012-10-24	Carola Petersen	Carola Petersen	species identified with species specific primers	Hinrich Schulenburg	hschulenburg@zoologie.uni-kiel.de
MY2380	E749c10	C. elegans	C. elegans wild isolate	MY	51.950777 - 7.536628	Private garden, Roxel, Nordrhein-Westfalen, Germany	compost heap	2012-10-24	Carola Petersen	Carola Petersen	species identified with species specific primers	Hinrich Schulenburg	hschulenburg@zoologie.uni-kiel.de
MY2381	A730a10	C. remanei	C. remanei wild isolate	MY	54.346355 - 10.117737	Botanical garden, Kiel, Schleswig-Holstein, Germany	rotting apple	2012-10-24	Carola Petersen	Carola Petersen	species identified with species specific primers	Hinrich Schulenburg	hschulenburg@zoologie.uni-kiel.de
MY2382	A730a9	C. remanei	C. remanei wild isolate	MY	54.346355 - 10.117737	Botanical garden, Kiel, Schleswig-Holstein, Germany	rotting apple	2012-10-24	Carola Petersen	Carola Petersen	species identified with species specific primers	Hinrich Schulenburg	hschulenburg@zoologie.uni-kiel.de
MY2383	D740c4	C. elegans	C. elegans wild isolate	MY	51.950723 - 7.599099	Farming museum, Muenster, Nordrhein-Westfalen, Germany	compost heap	2012-10-24	Carola Petersen	Carola Petersen	species identified with species specific primers	Hinrich Schulenburg	hschulenburg@zoologie.uni-kiel.de
MY2384	E749c5	C. elegans	C. elegans wild isolate	MY	51.950777 - 7.536628	Private garden, Roxel, Nordrhein-Westfalen, Germany	compost heap	2012-10-24	Carola Petersen	Carola Petersen	species identified with species specific primers	Hinrich Schulenburg	hschulenburg@zoologie.uni-kiel.de
MY2385	D739c8	C. elegans	C. elegans wild isolate	MY	51.950723 - 7.599099	Farming museum, Muenster, Nordrhein-Westfalen, Germany	compost heap	2012-10-24	Carola Petersen	Carola Petersen	species identified with species specific primers	Hinrich Schulenburg	hschulenburg@zoologie.uni-kiel.de
MY2386	D739c7	C. elegans	C. elegans wild isolate	MY	51.950723 - 7.599099	Farming museum, Muenster, Nordrhein-Westfalen, Germany	compost heap	2012-10-24	Carola Petersen	Carola Petersen	species identified with species specific primers	Hinrich Schulenburg	hschulenburg@zoologie.uni-kiel.de
MY2387	A732a9	C. remanei	C. remanei wild isolate	MY	54.346355 - 10.117737	Botanical garden, Kiel, Schleswig-Holstein, Germany	rotting apple	2012-10-24	Carola Petersen	Carola Petersen	species identified with species specific primers	Hinrich Schulenburg	hschulenburg@zoologie.uni-kiel.de
MY2388	D739c3	C. elegans	C. elegans wild isolate	MY	51.950723 - 7.599099	Farming museum, Muenster, Nordrhein-Westfalen, Germany	compost heap	2012-10-24	Carola Petersen	Carola Petersen	species identified with species specific primers	Hinrich Schulenburg	hschulenburg@zoologie.uni-kiel.de
MY2389	D739c2	C. elegans	C. elegans wild isolate	MY	51.950723 - 7.599099	Farming museum, Muenster, Nordrhein-Westfalen, Germany	compost heap	2012-10-24	Carola Petersen	Carola Petersen	species identified with species specific primers	Hinrich Schulenburg	hschulenburg@zoologie.uni-kiel.de
MY2390	D739c1	C. elegans	C. elegans wild isolate	MY	51.950723 - 7.599099	Farming museum, Muenster, Nordrhein-Westfalen, Germany	compost heap	2012-10-24	Carola Petersen	Carola Petersen	species identified with species specific primers	Hinrich Schulenburg	hschulenburg@zoologie.uni-kiel.de
MY2391	E749c4	C. elegans	C. elegans wild isolate	MY	51.950777 - 7.536628	Private garden, Roxel, Nordrhein-Westfalen, Germany	compost heap	2012-10-24	Carola Petersen	Carola Petersen	species identified with species specific primers	Hinrich Schulenburg	hschulenburg@zoologie.uni-kiel.de
MY2392	E747c6	C. elegans	C. elegans wild isolate	MY	51.950777 - 7.536628	Private garden, Roxel, Nordrhein-Westfalen, Germany	compost heap	2012-10-24	Carola Petersen	Carola Petersen	species identified with species specific primers	Hinrich Schulenburg	hschulenburg@zoologie.uni-kiel.de
MY2393	E749c8	C. elegans	C. elegans wild isolate	MY	51.950777 - 7.536628	Private garden, Roxel, Nordrhein-Westfalen, Germany	compost heap	2012-10-24	Carola Petersen	Carola Petersen	species identified with species specific primers	Hinrich Schulenburg	hschulenburg@zoologie.uni-kiel.de
MY2394	E749c2	C. elegans	C. elegans wild isolate	MY	51.950777 - 7.536628	Private garden, Roxel, Nordrhein-Westfalen, Germany	compost heap	2012-10-24	Carola Petersen	Carola Petersen	species identified with species specific primers	Hinrich Schulenburg	hschulenburg@zoologie.uni-kiel.de
MY2395	D738c1	C. elegans	C. elegans wild isolate	MY	51.950723 - 7.599099	Farming museum, Muenster, Nordrhein-Westfalen, Germany	compost heap	2012-10-24	Carola Petersen	Carola Petersen	species identified with species specific primers	Hinrich Schulenburg	hschulenburg@zoologie.uni-kiel.de
MY2396	D739c6	C. elegans	C. elegans wild isolate	MY	51.950723 - 7.599099	Farming museum, Muenster, Nordrhein-Westfalen, Germany	compost heap	2012-10-24	Carola Petersen	Carola Petersen	species identified with species specific primers	Hinrich Schulenburg	hschulenburg@zoologie.uni-kiel.de
MY2397	A731a5	C. remanei	C. remanei wild isolate	MY	54.346355 - 10.117737	Botanical garden, Kiel, Schleswig-Holstein, Germany	rotting apple	2012-10-24	Carola Petersen	Carola Petersen	species identified with species specific primers	Hinrich Schulenburg	hschulenburg@zoologie.uni-kiel.de
MY2398	A732a2	C. remanei	C. remanei wild isolate	MY	54.346355 - 10.117737	Botanical garden, Kiel, Schleswig-Holstein, Germany	rotting apple	2012-10-24	Carola Petersen	Carola Petersen	species identified with species specific primers	Hinrich Schulenburg	hschulenburg@zoologie.uni-kiel.de
MY2399	A732a1	C. remanei	C. remanei wild isolate	MY	54.346355 - 10.117737	Botanical garden, Kiel, Schleswig-Holstein, Germany	rotting apple	2012-10-24	Carola Petersen	Carola Petersen	species identified with species specific primers	Hinrich Schulenburg	hschulenburg@zoologie.uni-kiel.de
MY2400	A731a3	C. remanei	C. remanei wild isolate	MY	54.346355 - 10.117737	Botanical garden, Kiel, Schleswig-Holstein, Germany	rotting apple	2012-10-24	Carola Petersen	Carola Petersen	species identified with species specific primers	Hinrich Schulenburg	hschulenburg@zoologie.uni-kiel.de
MY2401	E749c1	C. elegans	C. elegans wild isolate	MY	51.950777 - 7.536628	Private garden, Roxel, Nordrhein-Westfalen, Germany	compost heap	2012-10-24	Carola Petersen	Carola Petersen	species identified with species specific primers	Hinrich Schulenburg	hschulenburg@zoologie.uni-kiel.de
MY2402	D739c5	C. elegans	C. elegans wild isolate	MY	51.950723 - 7.599099	Farming museum, Muenster, Nordrhein-Westfalen, Germany	compost heap	2012-10-24	Carola Petersen	Carola Petersen	species identified with species specific primers	Hinrich Schulenburg	hschulenburg@zoologie.uni-kiel.de
MY2403	D738c8	C. elegans	C. elegans wild isolate	MY	51.950723 - 7.599099	Farming museum, Muenster, Nordrhein-Westfalen, Germany	compost heap	2012-10-24	Carola Petersen	Carola Petersen	species identified with species specific primers	Hinrich Schulenburg	hschulenburg@zoologie.uni-kiel.de
MY2404	A730a4	C. remanei	C. remanei wild isolate	MY	54.346355 - 10.117737	Botanical garden, Kiel, Schleswig-Holstein, Germany	rotting apple	2012-10-24	Carola Petersen	Carola Petersen	species identified with species specific primers	Hinrich Schulenburg	hschulenburg@zoologie.uni-kiel.de
MY2405	A730a3	C. remanei	C. remanei wild isolate	MY	54.346355 - 10.117737	Botanical garden, Kiel, Schleswig-Holstein, Germany	rotting apple	2012-10-24	Carola Petersen	Carola Petersen	species identified with species specific primers	Hinrich Schulenburg	hschulenburg@zoologie.uni-kiel.de
MY2406	A725c2	C. elegans	C. elegans wild isolate	MY	54.346355 - 10.117737	Botanical garden, Kiel, Schleswig-Holstein, Germany	rotting apple	2012-10-24	Carola Petersen	Carola Petersen	species identified with species specific primers	Hinrich Schulenburg	hschulenburg@zoologie.uni-kiel.de
MY2407	A730a5	C. remanei	C. remanei wild isolate	MY	54.346355 - 10.117737	Botanical garden, Kiel, Schleswig-Holstein, Germany	rotting apple	2012-10-24	Carola Petersen	Carola Petersen	species identified with species specific primers	Hinrich Schulenburg	hschulenburg@zoologie.uni-kiel.de
MY2409	E744c10	C. elegans	C. elegans wild isolate	MY	51.950777 - 7.536628	Private garden, Roxel, Nordrhein-Westfalen, Germany	compost heap	2012-10-24	Carola Petersen	Carola Petersen	species identified with species specific primers	Hinrich Schulenburg	hschulenburg@zoologie.uni-kiel.de
MY2410	E745c4	C. elegans	C. elegans wild isolate	MY	51.950777 - 7.536628	Private garden, Roxel, Nordrhein-Westfalen, Germany	compost heap	2012-10-24	Carola Petersen	Carola Petersen	species identified with species specific primers	Hinrich Schulenburg	hschulenburg@zoologie.uni-kiel.de
MY2411	E745c7	C. elegans	C. elegans wild isolate	MY	51.950777 - 7.536628	Private garden, Roxel, Nordrhein-Westfalen, Germany	compost heap	2012-10-24	Carola Petersen	Carola Petersen	species identified with species specific primers	Hinrich Schulenburg	hschulenburg@zoologie.uni-kiel.de
MY2412	E747c2	C. elegans	C. elegans wild isolate	MY	51.950777 - 7.536628	Private garden, Roxel, Nordrhein-Westfalen, Germany	compost heap	2012-10-24	Carola Petersen	Carola Petersen	species identified with species specific primers	Hinrich Schulenburg	hschulenburg@zoologie.uni-kiel.de
MY2413	E745c3	C. elegans	C. elegans wild isolate	MY	51.950777 - 7.536628	Private garden, Roxel, Nordrhein-Westfalen, Germany	compost heap	2012-10-24	Carola Petersen	Carola Petersen	species identified with species specific primers	Hinrich Schulenburg	hschulenburg@zoologie.uni-kiel.de
MY2414	E745c5	C. elegans	C. elegans wild isolate	MY	51.950777 - 7.536628	Private garden, Roxel, Nordrhein-Westfalen, Germany	compost heap	2012-10-24	Carola Petersen	Carola Petersen	species identified with species specific primers	Hinrich Schulenburg	hschulenburg@zoologie.uni-kiel.de
MY2415	E745c8	C. elegans	C. elegans wild isolate	MY	51.950777 - 7.536628	Private garden, Roxel, Nordrhein-Westfalen, Germany	compost heap	2012-10-24	Carola Petersen	Carola Petersen	species identified with species specific primers	Hinrich Schulenburg	hschulenburg@zoologie.uni-kiel.de
MY2416	E745c9	C. elegans	C. elegans wild isolate	MY	51.950777 - 7.536628	Private garden, Roxel, Nordrhein-Westfalen, Germany	compost heap	2012-10-24	Carola Petersen	Carola Petersen	species identified with species specific primers	Hinrich Schulenburg	hschulenburg@zoologie.uni-kiel.de
MY2417	E745c1	C. elegans	C. elegans wild isolate	MY	51.950777 - 7.536628	Private garden, Roxel, Nordrhein-Westfalen, Germany	compost heap	2012-10-24	Carola Petersen	Carola Petersen	species identified with species specific primers	Hinrich Schulenburg	hschulenburg@zoologie.uni-kiel.de
MY2418	E744c2	C. elegans	C. elegans wild isolate	MY	51.950777 - 7.536628	Private garden, Roxel, Nordrhein-Westfalen, Germany	compost heap	2012-10-24	Carola Petersen	Carola Petersen	species identified with species specific primers	Hinrich Schulenburg	hschulenburg@zoologie.uni-kiel.de
MY2419	E745c10	C. remanei	C. remanei wild isolate	MY	51.950777 - 7.536628	Private garden, Roxel, Nordrhein-Westfalen, Germany	compost heap	2012-10-24	Carola Petersen	Carola Petersen	species identified with species specific primers	Hinrich Schulenburg	hschulenburg@zoologie.uni-kiel.de
MY2420	A732a8	C. remanei	C. remanei wild isolate	MY	54.346355 - 10.117737	Botanical garden, Kiel, Schleswig-Holstein, Germany	rotting apple	2012-10-24	Carola Petersen	Carola Petersen	species identified with species specific primers	Hinrich Schulenburg	hschulenburg@zoologie.uni-kiel.de
MY2421	A757a10	C. remanei	C. remanei wild isolate	MY	54.346355 - 10.117737	Botanical garden, Kiel, Schleswig-Holstein, Germany	rotting apple	2012-11-07	Carola Petersen	Carola Petersen	species identified with species specific primers	Hinrich Schulenburg	hschulenburg@zoologie.uni-kiel.de
MY2422	A757a2	C. remanei	C. remanei wild isolate	MY	54.346355 - 10.117737	Botanical garden, Kiel, Schleswig-Holstein, Germany	rotting apple	2012-11-07	Carola Petersen	Carola Petersen	species identified with species specific primers	Hinrich Schulenburg	hschulenburg@zoologie.uni-kiel.de
MY2423	A757a4	C. remanei	C. remanei wild isolate	MY	54.346355 - 10.117737	Botanical garden, Kiel, Schleswig-Holstein, Germany	rotting apple	2012-11-07	Carola Petersen	Carola Petersen	species identified with species specific primers	Hinrich Schulenburg	hschulenburg@zoologie.uni-kiel.de
MY2424	A757a8	C. remanei	C. remanei wild isolate	MY	54.346355 - 10.117737	Botanical garden, Kiel, Schleswig-Holstein, Germany	rotting apple	2012-11-07	Carola Petersen	Carola Petersen	species identified with species specific primers	Hinrich Schulenburg	hschulenburg@zoologie.uni-kiel.de
MY2425	A757a9	C. remanei	C. remanei wild isolate	MY	54.346355 - 10.117737	Botanical garden, Kiel, Schleswig-Holstein, Germany	rotting apple	2012-11-07	Carola Petersen	Carola Petersen	species identified with species specific primers	Hinrich Schulenburg	hschulenburg@zoologie.uni-kiel.de
MY2426	A759a2	C. remanei	C. remanei wild isolate	MY	54.346355 - 10.117737	Botanical garden, Kiel, Schleswig-Holstein, Germany	rotting apple	2012-11-07	Carola Petersen	Carola Petersen	species identified with species specific primers	Hinrich Schulenburg	hschulenburg@zoologie.uni-kiel.de
MY2427	A759a3	C. remanei	C. remanei wild isolate	MY	54.346355 - 10.117737	Botanical garden, Kiel, Schleswig-Holstein, Germany	rotting apple	2012-11-07	Carola Petersen	Carola Petersen	species identified with species specific primers	Hinrich Schulenburg	hschulenburg@zoologie.uni-kiel.de
MY2428	A759a4	C. remanei	C. remanei wild isolate	MY	54.346355 - 10.117737	Botanical garden, Kiel, Schleswig-Holstein, Germany	rotting apple	2012-11-07	Carola Petersen	Carola Petersen	species identified with species specific primers	Hinrich Schulenburg	hschulenburg@zoologie.uni-kiel.de
MY2429	A759a5	C. remanei	C. remanei wild isolate	MY	54.346355 - 10.117737	Botanical garden, Kiel, Schleswig-Holstein, Germany	rotting apple	2012-11-07	Carola Petersen	Carola Petersen	species identified with species specific primers	Hinrich Schulenburg	hschulenburg@zoologie.uni-kiel.de
MY2430	A759a7	C. remanei	C. remanei wild isolate	MY	54.346355 - 10.117737	Botanical garden, Kiel, Schleswig-Holstein, Germany	rotting apple	2012-11-07	Carola Petersen	Carola Petersen	species identified with species specific primers	Hinrich Schulenburg	hschulenburg@zoologie.uni-kiel.de
MY2431	A759a8	C. remanei	C. remanei wild isolate	MY	54.346355 - 10.117737	Botanical garden, Kiel, Schleswig-Holstein, Germany	rotting apple	2012-11-07	Carola Petersen	Carola Petersen	species identified with species specific primers	Hinrich Schulenburg	hschulenburg@zoologie.uni-kiel.de
MY2432	A759a9	C. remanei	C. remanei wild isolate	MY	54.346355 - 10.117737	Botanical garden, Kiel, Schleswig-Holstein, Germany	rotting apple	2012-11-07	Carola Petersen	Carola Petersen	species identified with species specific primers	Hinrich Schulenburg	hschulenburg@zoologie.uni-kiel.de
MY2433	A759a10	C. remanei	C. remanei wild isolate	MY	54.346355 - 10.117737	Botanical garden, Kiel, Schleswig-Holstein, Germany	rotting apple	2012-11-07	Carola Petersen	Carola Petersen	species identified with species specific primers	Hinrich Schulenburg	hschulenburg@zoologie.uni-kiel.de
MY2434	D760c1	C. elegans	C. elegans wild isolate	MY	51.950723 - 7.599099	Farming museum, Muenster, Nordrhein-Westfalen, Germany	compost heap	2012-11-07	Carola Petersen	Carola Petersen	species identified with species specific primers	Hinrich Schulenburg	hschulenburg@zoologie.uni-kiel.de
MY2435	D761c1	C. elegans	C. elegans wild isolate	MY	51.950723 - 7.599099	Farming museum, Muenster, Nordrhein-Westfalen, Germany	compost heap	2012-11-07	Carola Petersen	Carola Petersen	species identified with species specific primers	Hinrich Schulenburg	hschulenburg@zoologie.uni-kiel.de
MY2436	D761c2	C. elegans	C. elegans wild isolate	MY	51.950723 - 7.599099	Farming museum, Muenster, Nordrhein-Westfalen, Germany	compost heap	2012-11-07	Carola Petersen	Carola Petersen	species identified with species specific primers	Hinrich Schulenburg	hschulenburg@zoologie.uni-kiel.de
MY2437	D761c3	C. elegans	C. elegans wild isolate	MY	51.950723 - 7.599099	Farming museum, Muenster, Nordrhein-Westfalen, Germany	compost heap	2012-11-07	Carola Petersen	Carola Petersen	species identified with species specific primers	Hinrich Schulenburg	hschulenburg@zoologie.uni-kiel.de
MY2438	D761c4	C. elegans	C. elegans wild isolate	MY	51.950723 - 7.599099	Farming museum, Muenster, Nordrhein-Westfalen, Germany	compost heap	2012-11-07	Carola Petersen	Carola Petersen	species identified with species specific primers	Hinrich Schulenburg	hschulenburg@zoologie.uni-kiel.de
MY2439	D761c5	C. elegans	C. elegans wild isolate	MY	51.950723 - 7.599099	Farming museum, Muenster, Nordrhein-Westfalen, Germany	compost heap	2012-11-07	Carola Petersen	Carola Petersen	species identified with species specific primers	Hinrich Schulenburg	hschulenburg@zoologie.uni-kiel.de
MY2440	D761c6	C. elegans	C. elegans wild isolate	MY	51.950723 - 7.599099	Farming museum, Muenster, Nordrhein-Westfalen, Germany	compost heap	2012-11-07	Carola Petersen	Carola Petersen	species identified with species specific primers	Hinrich Schulenburg	hschulenburg@zoologie.uni-kiel.de
MY2441	D761c9	C. elegans	C. elegans wild isolate	MY	51.950723 - 7.599099	Farming museum, Muenster, Nordrhein-Westfalen, Germany	compost heap	2012-11-07	Carola Petersen	Carola Petersen	species identified with species specific primers	Hinrich Schulenburg	hschulenburg@zoologie.uni-kiel.de
MY2442	D761c10	C. elegans	C. elegans wild isolate	MY	51.950723 - 7.599099	Farming museum, Muenster, Nordrhein-Westfalen, Germany	compost heap	2012-11-07	Carola Petersen	Carola Petersen	species identified with species specific primers	Hinrich Schulenburg	hschulenburg@zoologie.uni-kiel.de
MY2443	D762c5	C. elegans	C. elegans wild isolate	MY	51.950723 - 7.599099	Farming museum, Muenster, Nordrhein-Westfalen, Germany	rotting apple	2012-11-07	Carola Petersen	Carola Petersen	species identified with species specific primers	Hinrich Schulenburg	hschulenburg@zoologie.uni-kiel.de
MY2444	D762c7	C. elegans	C. elegans wild isolate	MY	51.950723 - 7.599099	Farming museum, Muenster, Nordrhein-Westfalen, Germany	rotting apple	2012-11-07	Carola Petersen	Carola Petersen	species identified with species specific primers	Hinrich Schulenburg	hschulenburg@zoologie.uni-kiel.de
MY2445	D762c8	C. elegans	C. elegans wild isolate	MY	51.950723 - 7.599099	Farming museum, Muenster, Nordrhein-Westfalen, Germany	rotting apple	2012-11-07	Carola Petersen	Carola Petersen	species identified with species specific primers	Hinrich Schulenburg	hschulenburg@zoologie.uni-kiel.de
MY2446	D762c10	C. elegans	C. elegans wild isolate	MY	51.950723 - 7.599099	Farming museum, Muenster, Nordrhein-Westfalen, Germany	rotting apple	2012-11-07	Carola Petersen	Carola Petersen	species identified with species specific primers	Hinrich Schulenburg	hschulenburg@zoologie.uni-kiel.de
MY2447	D763c4	C. elegans	C. elegans wild isolate	MY	51.950723 - 7.599099	Farming museum, Muenster, Nordrhein-Westfalen, Germany	compost heap	2012-11-07	Carola Petersen	Carola Petersen	species identified with species specific primers	Hinrich Schulenburg	hschulenburg@zoologie.uni-kiel.de
MY2448	D763c8	C. elegans	C. elegans wild isolate	MY	51.950723 - 7.599099	Farming museum, Muenster, Nordrhein-Westfalen, Germany	compost heap	2012-11-07	Carola Petersen	Carola Petersen	species identified with species specific primers	Hinrich Schulenburg	hschulenburg@zoologie.uni-kiel.de
MY2449	D763c9	C. elegans	C. elegans wild isolate	MY	51.950723 - 7.599099	Farming museum, Muenster, Nordrhein-Westfalen, Germany	compost heap	2012-11-07	Carola Petersen	Carola Petersen	species identified with species specific primers	Hinrich Schulenburg	hschulenburg@zoologie.uni-kiel.de
MY2450	D764a7	C. remanei	C. remanei wild isolate	MY	51.950723 - 7.599099	Farming museum, Muenster, Nordrhein-Westfalen, Germany	rotting apple	2012-11-07	Carola Petersen	Carola Petersen	species identified with species specific primers	Hinrich Schulenburg	hschulenburg@zoologie.uni-kiel.de
MY2451	D764a10	C. remanei	C. remanei wild isolate	MY	51.950723 - 7.599099	Farming museum, Muenster, Nordrhein-Westfalen, Germany	rotting apple	2012-11-07	Carola Petersen	Carola Petersen	species identified with species specific primers	Hinrich Schulenburg	hschulenburg@zoologie.uni-kiel.de
MY2452	E766c8	C. remanei	C. remanei wild isolate	MY	51.950777 - 7.536628	Private garden, Roxel, Nordrhein-Westfalen, Germany	compost heap	2012-11-07	Carola Petersen	Carola Petersen	species identified with species specific primers	Hinrich Schulenburg	hschulenburg@zoologie.uni-kiel.de
MY2453	E767c5	C. elegans	C. elegans wild isolate	MY	51.950777 - 7.536628	Private garden, Roxel, Nordrhein-Westfalen, Germany	compost heap	2012-11-07	Carola Petersen	Carola Petersen	species identified with species specific primers	Hinrich Schulenburg	hschulenburg@zoologie.uni-kiel.de
MY2454	E767c6	C. elegans	C. elegans wild isolate	MY	51.950777 - 7.536628	Private garden, Roxel, Nordrhein-Westfalen, Germany	compost heap	2012-11-07	Carola Petersen	Carola Petersen	species identified with species specific primers	Hinrich Schulenburg	hschulenburg@zoologie.uni-kiel.de
MY2455	E767c9	C. elegans	C. elegans wild isolate	MY	51.950777 - 7.536628	Private garden, Roxel, Nordrhein-Westfalen, Germany	compost heap	2012-11-07	Carola Petersen	Carola Petersen	species identified with species specific primers	Hinrich Schulenburg	hschulenburg@zoologie.uni-kiel.de
MY2456	E767c10	C. elegans	C. elegans wild isolate	MY	51.950777 - 7.536628	Private garden, Roxel, Nordrhein-Westfalen, Germany	compost heap	2012-11-07	Carola Petersen	Carola Petersen	species identified with species specific primers	Hinrich Schulenburg	hschulenburg@zoologie.uni-kiel.de
MY2457	E768c1	C. elegans	C. elegans wild isolate	MY	51.950777 - 7.536628	Private garden, Roxel, Nordrhein-Westfalen, Germany	compost heap	2012-11-07	Carola Petersen	Carola Petersen	species identified with species specific primers	Hinrich Schulenburg	hschulenburg@zoologie.uni-kiel.de
MY2458	E768c2	C. elegans	C. elegans wild isolate	MY	51.950777 - 7.536628	Private garden, Roxel, Nordrhein-Westfalen, Germany	compost heap	2012-11-07	Carola Petersen	Carola Petersen	species identified with species specific primers	Hinrich Schulenburg	hschulenburg@zoologie.uni-kiel.de
MY2459	E768c3	C. elegans	C. elegans wild isolate	MY	51.950777 - 7.536628	Private garden, Roxel, Nordrhein-Westfalen, Germany	compost heap	2012-11-07	Carola Petersen	Carola Petersen	species identified with species specific primers	Hinrich Schulenburg	hschulenburg@zoologie.uni-kiel.de
MY2460	E768c5	C. elegans	C. elegans wild isolate	MY	51.950777 - 7.536628	Private garden, Roxel, Nordrhein-Westfalen, Germany	compost heap	2012-11-07	Carola Petersen	Carola Petersen	species identified with species specific primers	Hinrich Schulenburg	hschulenburg@zoologie.uni-kiel.de
MY2461	E768c6	C. elegans	C. elegans wild isolate	MY	51.950777 - 7.536628	Private garden, Roxel, Nordrhein-Westfalen, Germany	compost heap	2012-11-07	Carola Petersen	Carola Petersen	species identified with species specific primers	Hinrich Schulenburg	hschulenburg@zoologie.uni-kiel.de
MY2462	E768c7	C. elegans	C. elegans wild isolate	MY	51.950777 - 7.536628	Private garden, Roxel, Nordrhein-Westfalen, Germany	compost heap	2012-11-07	Carola Petersen	Carola Petersen	species identified with species specific primers	Hinrich Schulenburg	hschulenburg@zoologie.uni-kiel.de
MY2463	E768c8	C. elegans	C. elegans wild isolate	MY	51.950777 - 7.536628	Private garden, Roxel, Nordrhein-Westfalen, Germany	compost heap	2012-11-07	Carola Petersen	Carola Petersen	species identified with species specific primers	Hinrich Schulenburg	hschulenburg@zoologie.uni-kiel.de
MY2464	E768c10	C. elegans	C. elegans wild isolate	MY	51.950777 - 7.536628	Private garden, Roxel, Nordrhein-Westfalen, Germany	compost heap	2012-11-07	Carola Petersen	Carola Petersen	species identified with species specific primers	Hinrich Schulenburg	hschulenburg@zoologie.uni-kiel.de
MY2465	E769c1	C. elegans	C. elegans wild isolate	MY	51.950777 - 7.536628	Private garden, Roxel, Nordrhein-Westfalen, Germany	compost heap	2012-11-07	Carola Petersen	Carola Petersen	species identified with species specific primers	Hinrich Schulenburg	hschulenburg@zoologie.uni-kiel.de
MY2466	E769c2	C. elegans	C. elegans wild isolate	MY	51.950777 - 7.536628	Private garden, Roxel, Nordrhein-Westfalen, Germany	compost heap	2012-11-07	Carola Petersen	Carola Petersen	species identified with species specific primers	Hinrich Schulenburg	hschulenburg@zoologie.uni-kiel.de
MY2467	E769c3	C. elegans	C. elegans wild isolate	MY	51.950777 - 7.536628	Private garden, Roxel, Nordrhein-Westfalen, Germany	compost heap	2012-11-07	Carola Petersen	Carola Petersen	species identified with species specific primers	Hinrich Schulenburg	hschulenburg@zoologie.uni-kiel.de
MY2468	E769c4	C. elegans	C. elegans wild isolate	MY	51.950777 - 7.536628	Private garden, Roxel, Nordrhein-Westfalen, Germany	compost heap	2012-11-07	Carola Petersen	Carola Petersen	species identified with species specific primers	Hinrich Schulenburg	hschulenburg@zoologie.uni-kiel.de
MY2469	E769c5	C. elegans	C. elegans wild isolate	MY	51.950777 - 7.536628	Private garden, Roxel, Nordrhein-Westfalen, Germany	compost heap	2012-11-07	Carola Petersen	Carola Petersen	species identified with species specific primers	Hinrich Schulenburg	hschulenburg@zoologie.uni-kiel.de
MY2470	E769c7	C. elegans	C. elegans wild isolate	MY	51.950777 - 7.536628	Private garden, Roxel, Nordrhein-Westfalen, Germany	compost heap	2012-11-07	Carola Petersen	Carola Petersen	species identified with species specific primers	Hinrich Schulenburg	hschulenburg@zoologie.uni-kiel.de
MY2471	E769c8	C. elegans	C. elegans wild isolate	MY	51.950777 - 7.536628	Private garden, Roxel, Nordrhein-Westfalen, Germany	compost heap	2012-11-07	Carola Petersen	Carola Petersen	species identified with species specific primers	Hinrich Schulenburg	hschulenburg@zoologie.uni-kiel.de
MY2472	E769c10	C. elegans	C. elegans wild isolate	MY	51.950777 - 7.536628	Private garden, Roxel, Nordrhein-Westfalen, Germany	compost heap	2012-11-07	Carola Petersen	Carola Petersen	species identified with species specific primers	Hinrich Schulenburg	hschulenburg@zoologie.uni-kiel.de
MY2473	E771c1	C. elegans	C. elegans wild isolate	MY	51.950777 - 7.536628	Private garden, Roxel, Nordrhein-Westfalen, Germany	compost heap	2012-11-07	Carola Petersen	Carola Petersen	species identified with species specific primers	Hinrich Schulenburg	hschulenburg@zoologie.uni-kiel.de
MY2474	E771c2	C. elegans	C. elegans wild isolate	MY	51.950777 - 7.536628	Private garden, Roxel, Nordrhein-Westfalen, Germany	compost heap	2012-11-07	Carola Petersen	Carola Petersen	species identified with species specific primers	Hinrich Schulenburg	hschulenburg@zoologie.uni-kiel.de
MY2475	E771c6	C. elegans	C. elegans wild isolate	MY	51.950777 - 7.536628	Private garden, Roxel, Nordrhein-Westfalen, Germany	compost heap	2012-11-07	Carola Petersen	Carola Petersen	species identified with species specific primers	Hinrich Schulenburg	hschulenburg@zoologie.uni-kiel.de
MY2476	A757a6	C. remanei	C. remanei wild isolate	MY	54.346355 - 10.117737	Botanical garden, Kiel, Schleswig-Holstein, Germany	rotting apple	2012-11-07	Carola Petersen	Carola Petersen	species identified with species specific primers	Hinrich Schulenburg	hschulenburg@zoologie.uni-kiel.de
MY2477	A689c1	C. elegans	C. elegans wild isolate	MY	54.346355 - 10.117737	Botanical garden, Kiel, Schleswig-Holstein, Germany	compost heap	2012-09-26	Carola Petersen	Carola Petersen	species identified with species specific primers	Hinrich Schulenburg	hschulenburg@zoologie.uni-kiel.de
MY2478	A731a4	C. remanei	C. remanei wild isolate	MY	54.346355 - 10.117737	Botanical garden, Kiel, Schleswig-Holstein, Germany	compost heap	2012-10-24	Carola Petersen	Carola Petersen	species identified with species specific primers	Hinrich Schulenburg	hschulenburg@zoologie.uni-kiel.de
MY2479	A775c1	C. elegans	C. elegans wild isolate	MY	54.346355 - 10.117737	Botanical garden, Kiel, Schleswig-Holstein, Germany	compost heap	2012-11-21	Carola Petersen	Carola Petersen	species identified with species specific primers	Hinrich Schulenburg	hschulenburg@zoologie.uni-kiel.de
MY2480	A775c2	C. elegans	C. elegans wild isolate	MY	54.346355 - 10.117737	Botanical garden, Kiel, Schleswig-Holstein, Germany	compost heap	2012-11-21	Carola Petersen	Carola Petersen	species identified with species specific primers	Hinrich Schulenburg	hschulenburg@zoologie.uni-kiel.de
MY2481	A775c3	C. elegans	C. elegans wild isolate	MY	54.346355 - 10.117737	Botanical garden, Kiel, Schleswig-Holstein, Germany	compost heap	2012-11-21	Carola Petersen	Carola Petersen	species identified with species specific primers	Hinrich Schulenburg	hschulenburg@zoologie.uni-kiel.de
MY2482	A775c9	C. elegans	C. elegans wild isolate	MY	54.346355 - 10.117737	Botanical garden, Kiel, Schleswig-Holstein, Germany	compost heap	2012-11-21	Carola Petersen	Carola Petersen	species identified with species specific primers	Hinrich Schulenburg	hschulenburg@zoologie.uni-kiel.de
MY2483	A779a4	C. remanei	C. remanei wild isolate	MY	54.346355 - 10.117737	Botanical garden, Kiel, Schleswig-Holstein, Germany	rotting apple	2012-11-21	Carola Petersen	Carola Petersen	species identified with species specific primers	Hinrich Schulenburg	hschulenburg@zoologie.uni-kiel.de
MY2484	A779a5	C. remanei	C. remanei wild isolate	MY	54.346355 - 10.117737	Botanical garden, Kiel, Schleswig-Holstein, Germany	rotting apple	2012-11-21	Carola Petersen	Carola Petersen	species identified with species specific primers	Hinrich Schulenburg	hschulenburg@zoologie.uni-kiel.de
MY2485	A779a6	C. remanei	C. remanei wild isolate	MY	54.346355 - 10.117737	Botanical garden, Kiel, Schleswig-Holstein, Germany	rotting apple	2012-11-21	Carola Petersen	Carola Petersen	species identified with species specific primers	Hinrich Schulenburg	hschulenburg@zoologie.uni-kiel.de
MY2486	A781a1	C. remanei	C. remanei wild isolate	MY	54.346355 - 10.117737	Botanical garden, Kiel, Schleswig-Holstein, Germany	rotting apple	2012-11-21	Carola Petersen	Carola Petersen	species identified with species specific primers	Hinrich Schulenburg	hschulenburg@zoologie.uni-kiel.de
MY2487	A781a4	C. remanei	C. remanei wild isolate	MY	54.346355 - 10.117737	Botanical garden, Kiel, Schleswig-Holstein, Germany	rotting apple	2012-11-21	Carola Petersen	Carola Petersen	species identified with species specific primers	Hinrich Schulenburg	hschulenburg@zoologie.uni-kiel.de
MY2488	A781a6	C. remanei	C. remanei wild isolate	MY	54.346355 - 10.117737	Botanical garden, Kiel, Schleswig-Holstein, Germany	rotting apple	2012-11-21	Carola Petersen	Carola Petersen	species identified with species specific primers	Hinrich Schulenburg	hschulenburg@zoologie.uni-kiel.de
MY2489	A781a7	C. remanei	C. remanei wild isolate	MY	54.346355 - 10.117737	Botanical garden, Kiel, Schleswig-Holstein, Germany	compost heap	2012-11-21	Carola Petersen	Carola Petersen	species identified with species specific primers	Hinrich Schulenburg	hschulenburg@zoologie.uni-kiel.de
MY2490	A781a10	C. remanei	C. remanei wild isolate	MY	54.346355 - 10.117737	Botanical garden, Kiel, Schleswig-Holstein, Germany	rotting apple	2012-11-21	Carola Petersen	Carola Petersen	species identified with species specific primers	Hinrich Schulenburg	hschulenburg@zoologie.uni-kiel.de
MY2491	D785c10	C. elegans	C. elegans wild isolate	MY	51.950723 - 7.599099	Farming museum, Muenster, Nordrhein-Westfalen, Germany	compost heap	2012-11-21	Carola Petersen	Carola Petersen	species identified with species specific primers	Hinrich Schulenburg	hschulenburg@zoologie.uni-kiel.de
MY2492	D786c1	C. elegans	C. elegans wild isolate	MY	51.950723 - 7.599099	Farming museum, Muenster, Nordrhein-Westfalen, Germany	compost heap	2012-11-21	Carola Petersen	Carola Petersen	species identified with species specific primers	Hinrich Schulenburg	hschulenburg@zoologie.uni-kiel.de
MY2493	D786c3	C. elegans	C. elegans wild isolate	MY	51.950723 - 7.599099	Farming museum, Muenster, Nordrhein-Westfalen, Germany	compost heap	2012-11-21	Carola Petersen	Carola Petersen	species identified with species specific primers	Hinrich Schulenburg	hschulenburg@zoologie.uni-kiel.de
MY2494	D786c4	C. elegans	C. elegans wild isolate	MY	51.950723 - 7.599099	Farming museum, Muenster, Nordrhein-Westfalen, Germany	compost heap	2012-11-21	Carola Petersen	Carola Petersen	species identified with species specific primers	Hinrich Schulenburg	hschulenburg@zoologie.uni-kiel.de
MY2495	D786c5	C. elegans	C. elegans wild isolate	MY	51.950723 - 7.599099	Farming museum, Muenster, Nordrhein-Westfalen, Germany	compost heap	2012-11-21	Carola Petersen	Carola Petersen	species identified with species specific primers	Hinrich Schulenburg	hschulenburg@zoologie.uni-kiel.de
MY2496	D786c6	C. elegans	C. elegans wild isolate	MY	51.950723 - 7.599099	Farming museum, Muenster, Nordrhein-Westfalen, Germany	compost heap	2012-11-21	Carola Petersen	Carola Petersen	species identified with species specific primers	Hinrich Schulenburg	hschulenburg@zoologie.uni-kiel.de
MY2497	D786c7	C. elegans	C. elegans wild isolate	MY	51.950723 - 7.599099	Farming museum, Muenster, Nordrhein-Westfalen, Germany	compost heap	2012-11-21	Carola Petersen	Carola Petersen	species identified with species specific primers	Hinrich Schulenburg	hschulenburg@zoologie.uni-kiel.de
MY2498	D786c8	C. elegans	C. elegans wild isolate	MY	51.950723 - 7.599099	Farming museum, Muenster, Nordrhein-Westfalen, Germany	compost heap	2012-11-21	Carola Petersen	Carola Petersen	species identified with species specific primers	Hinrich Schulenburg	hschulenburg@zoologie.uni-kiel.de
MY2499	D786c9	C. elegans	C. elegans wild isolate	MY	51.950723 - 7.599099	Farming museum, Muenster, Nordrhein-Westfalen, Germany	compost heap	2012-11-21	Carola Petersen	Carola Petersen	species identified with species specific primers	Hinrich Schulenburg	hschulenburg@zoologie.uni-kiel.de
MY2500	D786c10	C. elegans	C. elegans wild isolate	MY	51.950723 - 7.599099	Farming museum, Muenster, Nordrhein-Westfalen, Germany	compost heap	2012-11-21	Carola Petersen	Carola Petersen	species identified with species specific primers	Hinrich Schulenburg	hschulenburg@zoologie.uni-kiel.de
MY2501	D787c7	C. elegans	C. elegans wild isolate	MY	51.950723 - 7.599099	Farming museum, Muenster, Nordrhein-Westfalen, Germany	compost heap	2012-11-21	Carola Petersen	Carola Petersen	species identified with species specific primers	Hinrich Schulenburg	hschulenburg@zoologie.uni-kiel.de
MY2502	E788c4	C. elegans	C. elegans wild isolate	MY	51.950777 - 7.536628	Private garden, Roxel, Nordrhein-Westfalen, Germany	compost heap	2012-11-21	Carola Petersen	Carola Petersen	species identified with species specific primers	Hinrich Schulenburg	hschulenburg@zoologie.uni-kiel.de
MY2503	E788c5	C. elegans	C. elegans wild isolate	MY	51.950777 - 7.536628	Private garden, Roxel, Nordrhein-Westfalen, Germany	compost heap	2012-11-21	Carola Petersen	Carola Petersen	species identified with species specific primers	Hinrich Schulenburg	hschulenburg@zoologie.uni-kiel.de
MY2504	E788c8	C. elegans	C. elegans wild isolate	MY	51.950777 - 7.536628	Private garden, Roxel, Nordrhein-Westfalen, Germany	compost heap	2012-11-21	Carola Petersen	Carola Petersen	species identified with species specific primers	Hinrich Schulenburg	hschulenburg@zoologie.uni-kiel.de
MY2505	E789c1	C. elegans	C. elegans wild isolate	MY	51.950777 - 7.536628	Private garden, Roxel, Nordrhein-Westfalen, Germany	compost heap	2012-11-21	Carola Petersen	Carola Petersen	species identified with species specific primers	Hinrich Schulenburg	hschulenburg@zoologie.uni-kiel.de
MY2506	E789c2	C. elegans	C. elegans wild isolate	MY	51.950777 - 7.536628	Private garden, Roxel, Nordrhein-Westfalen, Germany	compost heap	2012-11-21	Carola Petersen	Carola Petersen	species identified with species specific primers	Hinrich Schulenburg	hschulenburg@zoologie.uni-kiel.de
MY2507	E789c3	C. elegans	C. elegans wild isolate	MY	51.950777 - 7.536628	Private garden, Roxel, Nordrhein-Westfalen, Germany	compost heap	2012-11-21	Carola Petersen	Carola Petersen	species identified with species specific primers	Hinrich Schulenburg	hschulenburg@zoologie.uni-kiel.de
MY2508	E789c4	C. elegans	C. elegans wild isolate	MY	51.950777 - 7.536628	Private garden, Roxel, Nordrhein-Westfalen, Germany	compost heap	2012-11-21	Carola Petersen	Carola Petersen	species identified with species specific primers	Hinrich Schulenburg	hschulenburg@zoologie.uni-kiel.de
MY2509	E789c6	C. elegans	C. elegans wild isolate	MY	51.950777 - 7.536628	Private garden, Roxel, Nordrhein-Westfalen, Germany	compost heap	2012-11-21	Carola Petersen	Carola Petersen	species identified with species specific primers	Hinrich Schulenburg	hschulenburg@zoologie.uni-kiel.de
MY2510	E789c7	C. elegans	C. elegans wild isolate	MY	51.950777 - 7.536628	Private garden, Roxel, Nordrhein-Westfalen, Germany	compost heap	2012-11-21	Carola Petersen	Carola Petersen	species identified with species specific primers	Hinrich Schulenburg	hschulenburg@zoologie.uni-kiel.de
MY2511	E789c8	C. elegans	C. elegans wild isolate	MY	51.950777 - 7.536628	Private garden, Roxel, Nordrhein-Westfalen, Germany	compost heap	2012-11-21	Carola Petersen	Carola Petersen	species identified with species specific primers	Hinrich Schulenburg	hschulenburg@zoologie.uni-kiel.de
MY2512	E789c9	C. elegans	C. elegans wild isolate	MY	51.950777 - 7.536628	Private garden, Roxel, Nordrhein-Westfalen, Germany	compost heap	2012-11-21	Carola Petersen	Carola Petersen	species identified with species specific primers	Hinrich Schulenburg	hschulenburg@zoologie.uni-kiel.de
MY2513	E789c10	C. elegans	C. elegans wild isolate	MY	51.950777 - 7.536628	Private garden, Roxel, Nordrhein-Westfalen, Germany	compost heap	2012-11-21	Carola Petersen	Carola Petersen	species identified with species specific primers	Hinrich Schulenburg	hschulenburg@zoologie.uni-kiel.de
MY2514	E790c1	C. elegans	C. elegans wild isolate	MY	51.950777 - 7.536628	Private garden, Roxel, Nordrhein-Westfalen, Germany	compost heap	2012-11-21	Carola Petersen	Carola Petersen	species identified with species specific primers	Hinrich Schulenburg	hschulenburg@zoologie.uni-kiel.de
MY2515	E790c5	C. elegans	C. elegans wild isolate	MY	51.950777 - 7.536628	Private garden, Roxel, Nordrhein-Westfalen, Germany	compost heap	2012-11-21	Carola Petersen	Carola Petersen	species identified with species specific primers	Hinrich Schulenburg	hschulenburg@zoologie.uni-kiel.de
MY2516	E790c7	C. elegans	C. elegans wild isolate	MY	51.950777 - 7.536628	Private garden, Roxel, Nordrhein-Westfalen, Germany	compost heap	2012-11-21	Carola Petersen	Carola Petersen	species identified with species specific primers	Hinrich Schulenburg	hschulenburg@zoologie.uni-kiel.de
MY2517	E790c9	C. elegans	C. elegans wild isolate	MY	51.950777 - 7.536628	Private garden, Roxel, Nordrhein-Westfalen, Germany	compost heap	2012-11-21	Carola Petersen	Carola Petersen	species identified with species specific primers	Hinrich Schulenburg	hschulenburg@zoologie.uni-kiel.de
MY2518	E791c7	C. elegans	C. elegans wild isolate	MY	51.950777 - 7.536628	Private garden, Roxel, Nordrhein-Westfalen, Germany	compost heap	2012-11-21	Carola Petersen	Carola Petersen	species identified with species specific primers	Hinrich Schulenburg	hschulenburg@zoologie.uni-kiel.de
MY2519	E792c1	C. elegans	C. elegans wild isolate	MY	51.950777 - 7.536628	Private garden, Roxel, Nordrhein-Westfalen, Germany	compost heap	2012-11-21	Carola Petersen	Carola Petersen	species identified with species specific primers	Hinrich Schulenburg	hschulenburg@zoologie.uni-kiel.de
MY2520	E792c2	C. elegans	C. elegans wild isolate	MY	51.950777 - 7.536628	Private garden, Roxel, Nordrhein-Westfalen, Germany	compost heap	2012-11-21	Carola Petersen	Carola Petersen	species identified with species specific primers	Hinrich Schulenburg	hschulenburg@zoologie.uni-kiel.de
MY2521	E792c3	C. elegans	C. elegans wild isolate	MY	51.950777 - 7.536628	Private garden, Roxel, Nordrhein-Westfalen, Germany	compost heap	2012-11-21	Carola Petersen	Carola Petersen	species identified with species specific primers	Hinrich Schulenburg	hschulenburg@zoologie.uni-kiel.de
MY2522	E792c4	C. elegans	C. elegans wild isolate	MY	51.950777 - 7.536628	Private garden, Roxel, Nordrhein-Westfalen, Germany	compost heap	2012-11-21	Carola Petersen	Carola Petersen	species identified with species specific primers	Hinrich Schulenburg	hschulenburg@zoologie.uni-kiel.de
MY2523	A781a3	C. remanei	C. remanei wild isolate	MY	54.346355 - 10.117737	Botanical garden, Kiel, Schleswig-Holstein, Germany	rotting apple	2012-11-21	Carola Petersen	Carola Petersen	species identified with species specific primers	Hinrich Schulenburg	hschulenburg@zoologie.uni-kiel.de
MY2524	E788c2	C. elegans	C. elegans wild isolate	MY	51.950777 - 7.536628	Private garden, Roxel, Nordrhein-Westfalen, Germany	compost heap	2012-11-21	Carola Petersen	Carola Petersen	species identified with species specific primers	Hinrich Schulenburg	hschulenburg@zoologie.uni-kiel.de
MY2525	E744c9	C. elegans	C. elegans wild isolate	MY	51.950777 - 7.536628	Private garden, Roxel, Nordrhein-Westfalen, Germany	compost heap	2012-10-24	Carola Petersen	Carola Petersen	species identified with species specific primers	Hinrich Schulenburg	hschulenburg@zoologie.uni-kiel.de
MY2526	E767c1	C. elegans	C. elegans wild isolate	MY	51.950777 - 7.536628	Private garden, Roxel, Nordrhein-Westfalen, Germany	compost heap	2012-11-07	Carola Petersen	Carola Petersen	species identified with species specific primers	Hinrich Schulenburg	hschulenburg@zoologie.uni-kiel.de
MY2527	A779a2	C. remanei	C. remanei wild isolate	MY	54.346355 - 10.117737	Botanical garden, Kiel, Schleswig-Holstein, Germany	rotting apple	2012-11-21	Carola Petersen	Carola Petersen	species identified with species specific primers	Hinrich Schulenburg	hschulenburg@zoologie.uni-kiel.de
MY2528	E788c9	C. elegans	C. elegans wild isolate	MY	51.950723 - 7.599099	Private garden, Roxel, Nordrhein-Westfalen, Germany	compost heap	2012-11-21	Carola Petersen	Carola Petersen	species identified with species specific primers	Hinrich Schulenburg	hschulenburg@zoologie.uni-kiel.de
MY2529	E789c5	C. elegans	C. elegans wild isolate	MY	51.950777 - 7.536628	Private garden, Roxel, Nordrhein-Westfalen, Germany	compost heap	2012-11-21	Carola Petersen	Carola Petersen	species identified with species specific primers	Hinrich Schulenburg	hschulenburg@zoologie.uni-kiel.de
MY2530	A796c1	C. elegans	C. elegans wild isolate	MY	54.346355 - 10.117737	Botanical garden, Kiel, Schleswig-Holstein, Germany	compost heap	2012-12-05	Carola Petersen	Carola Petersen	species identified with species specific primers	Hinrich Schulenburg	hschulenburg@zoologie.uni-kiel.de
MY2531	A796c2	C. elegans	C. elegans wild isolate	MY	54.346355 - 10.117737	Botanical garden, Kiel, Schleswig-Holstein, Germany	compost heap	2012-12-05	Carola Petersen	Carola Petersen	species identified with species specific primers	Hinrich Schulenburg	hschulenburg@zoologie.uni-kiel.de
MY2532	A796c3	C. elegans	C. elegans wild isolate	MY	54.346355 - 10.117737	Botanical garden, Kiel, Schleswig-Holstein, Germany	compost heap	2012-12-05	Carola Petersen	Carola Petersen	species identified with species specific primers	Hinrich Schulenburg	hschulenburg@zoologie.uni-kiel.de
MY2533	A799a1	C. remanei	C. remanei wild isolate	MY	54.346355 - 10.117737	Botanical garden, Kiel, Schleswig-Holstein, Germany	rotting apple	2012-12-05	Carola Petersen	Carola Petersen	species identified with species specific primers	Hinrich Schulenburg	hschulenburg@zoologie.uni-kiel.de
MY2534	A799a3	C. remanei	C. remanei wild isolate	MY	54.346355 - 10.117737	Botanical garden, Kiel, Schleswig-Holstein, Germany	rotting apple	2012-12-05	Carola Petersen	Carola Petersen	species identified with species specific primers	Hinrich Schulenburg	hschulenburg@zoologie.uni-kiel.de
MY2535	D802c2	C. elegans	C. elegans wild isolate	MY	51.950723 - 7.599099	Farming museum, Muenster, Nordrhein-Westfalen, Germany	compost heap	2012-12-05	Carola Petersen	Carola Petersen	species identified with species specific primers	Hinrich Schulenburg	hschulenburg@zoologie.uni-kiel.de
MY2536	D802c3	C. elegans	C. elegans wild isolate	MY	51.950723 - 7.599099	Farming museum, Muenster, Nordrhein-Westfalen, Germany	compost heap	2012-12-05	Carola Petersen	Carola Petersen	species identified with species specific primers	Hinrich Schulenburg	hschulenburg@zoologie.uni-kiel.de
MY2537	D802c4	C. elegans	C. elegans wild isolate	MY	51.950723 - 7.599099	Farming museum, Muenster, Nordrhein-Westfalen, Germany	compost heap	2012-12-05	Carola Petersen	Carola Petersen	species identified with species specific primers	Hinrich Schulenburg	hschulenburg@zoologie.uni-kiel.de
MY2538	D802c7	C. elegans	C. elegans wild isolate	MY	51.950723 - 7.599099	Farming museum, Muenster, Nordrhein-Westfalen, Germany	compost heap	2012-12-05	Carola Petersen	Carola Petersen	species identified with species specific primers	Hinrich Schulenburg	hschulenburg@zoologie.uni-kiel.de
MY2539	D802c8	C. elegans	C. elegans wild isolate	MY	51.950723 - 7.599099	Farming museum, Muenster, Nordrhein-Westfalen, Germany	compost heap	2012-12-05	Carola Petersen	Carola Petersen	species identified with species specific primers	Hinrich Schulenburg	hschulenburg@zoologie.uni-kiel.de
MY2540	D802c10	C. elegans	C. elegans wild isolate	MY	51.950723 - 7.599099	Farming museum, Muenster, Nordrhein-Westfalen, Germany	compost heap	2012-12-05	Carola Petersen	Carola Petersen	species identified with species specific primers	Hinrich Schulenburg	hschulenburg@zoologie.uni-kiel.de
MY2541	E806c1	C. elegans	C. elegans wild isolate	MY	51.950777 - 7.536628	Private garden, Roxel, Nordrhein-Westfalen, Germany	compost heap	2012-12-05	Carola Petersen	Carola Petersen	species identified with species specific primers	Hinrich Schulenburg	hschulenburg@zoologie.uni-kiel.de
MY2542	E806c2	C. elegans	C. elegans wild isolate	MY	51.950777 - 7.536628	Private garden, Roxel, Nordrhein-Westfalen, Germany	compost heap	2012-12-05	Carola Petersen	Carola Petersen	species identified with species specific primers	Hinrich Schulenburg	hschulenburg@zoologie.uni-kiel.de
MY2543	E806c4	C. elegans	C. elegans wild isolate	MY	51.950777 - 7.536628	Private garden, Roxel, Nordrhein-Westfalen, Germany	compost heap	2012-12-05	Carola Petersen	Carola Petersen	species identified with species specific primers	Hinrich Schulenburg	hschulenburg@zoologie.uni-kiel.de
MY2544	E806c5	C. elegans	C. elegans wild isolate	MY	51.950777 - 7.536628	Private garden, Roxel, Nordrhein-Westfalen, Germany	compost heap	2012-12-05	Carola Petersen	Carola Petersen	species identified with species specific primers	Hinrich Schulenburg	hschulenburg@zoologie.uni-kiel.de
MY2545	E806c7	C. elegans	C. elegans wild isolate	MY	51.950777 - 7.536628	Private garden, Roxel, Nordrhein-Westfalen, Germany	compost heap	2012-12-05	Carola Petersen	Carola Petersen	species identified with species specific primers	Hinrich Schulenburg	hschulenburg@zoologie.uni-kiel.de
MY2546	E806c10	C. elegans	C. elegans wild isolate	MY	51.950777 - 7.536628	Private garden, Roxel, Nordrhein-Westfalen, Germany	compost heap	2012-12-05	Carola Petersen	Carola Petersen	species identified with species specific primers	Hinrich Schulenburg	hschulenburg@zoologie.uni-kiel.de
MY2547	E807c2	C. elegans	C. elegans wild isolate	MY	51.950777 - 7.536628	Private garden, Roxel, Nordrhein-Westfalen, Germany	compost heap	2012-12-05	Carola Petersen	Carola Petersen	species identified with species specific primers	Hinrich Schulenburg	hschulenburg@zoologie.uni-kiel.de
MY2548	E807c3	C. elegans	C. elegans wild isolate	MY	51.950777 - 7.536628	Private garden, Roxel, Nordrhein-Westfalen, Germany	compost heap	2012-12-05	Carola Petersen	Carola Petersen	species identified with species specific primers	Hinrich Schulenburg	hschulenburg@zoologie.uni-kiel.de
MY2549	E807c6	C. elegans	C. elegans wild isolate	MY	51.950777 - 7.536628	Private garden, Roxel, Nordrhein-Westfalen, Germany	compost heap	2012-12-05	Carola Petersen	Carola Petersen	species identified with species specific primers	Hinrich Schulenburg	hschulenburg@zoologie.uni-kiel.de
MY2550	E807c8	C. elegans	C. elegans wild isolate	MY	51.950777 - 7.536628	Private garden, Roxel, Nordrhein-Westfalen, Germany	compost heap	2012-12-05	Carola Petersen	Carola Petersen	species identified with species specific primers	Hinrich Schulenburg	hschulenburg@zoologie.uni-kiel.de
MY2551	E807c9	C. elegans	C. elegans wild isolate	MY	51.950777 - 7.536628	Private garden, Roxel, Nordrhein-Westfalen, Germany	compost heap	2012-12-05	Carola Petersen	Carola Petersen	species identified with species specific primers	Hinrich Schulenburg	hschulenburg@zoologie.uni-kiel.de
MY2552	E808c1	C. elegans	C. elegans wild isolate	MY	51.950777 - 7.536628	Private garden, Roxel, Nordrhein-Westfalen, Germany	compost heap	2012-12-05	Carola Petersen	Carola Petersen	species identified with species specific primers	Hinrich Schulenburg	hschulenburg@zoologie.uni-kiel.de
MY2553	E808c4	C. elegans	C. elegans wild isolate	MY	51.950777 - 7.536628	Private garden, Roxel, Nordrhein-Westfalen, Germany	compost heap	2012-12-05	Carola Petersen	Carola Petersen	species identified with species specific primers	Hinrich Schulenburg	hschulenburg@zoologie.uni-kiel.de
MY2554	E808c5	C. elegans	C. elegans wild isolate	MY	51.950777 - 7.536628	Private garden, Roxel, Nordrhein-Westfalen, Germany	compost heap	2012-12-05	Carola Petersen	Carola Petersen	species identified with species specific primers	Hinrich Schulenburg	hschulenburg@zoologie.uni-kiel.de
MY2555	E808c6	C. elegans	C. elegans wild isolate	MY	51.950777 - 7.536628	Private garden, Roxel, Nordrhein-Westfalen, Germany	compost heap	2012-12-05	Carola Petersen	Carola Petersen	species identified with species specific primers	Hinrich Schulenburg	hschulenburg@zoologie.uni-kiel.de
MY2556	E808c7	C. elegans	C. elegans wild isolate	MY	51.950777 - 7.536628	Private garden, Roxel, Nordrhein-Westfalen, Germany	compost heap	2012-12-05	Carola Petersen	Carola Petersen	species identified with species specific primers	Hinrich Schulenburg	hschulenburg@zoologie.uni-kiel.de
MY2557	E808c8	C. elegans	C. elegans wild isolate	MY	51.950777 - 7.536628	Private garden, Roxel, Nordrhein-Westfalen, Germany	compost heap	2012-12-05	Carola Petersen	Carola Petersen	species identified with species specific primers	Hinrich Schulenburg	hschulenburg@zoologie.uni-kiel.de
MY2558	E808c9	C. elegans	C. elegans wild isolate	MY	51.950777 - 7.536628	Private garden, Roxel, Nordrhein-Westfalen, Germany	compost heap	2012-12-05	Carola Petersen	Carola Petersen	species identified with species specific primers	Hinrich Schulenburg	hschulenburg@zoologie.uni-kiel.de
MY2559	E808c10	C. elegans	C. elegans wild isolate	MY	51.950777 - 7.536628	Private garden, Roxel, Nordrhein-Westfalen, Germany	compost heap	2012-12-05	Carola Petersen	Carola Petersen	species identified with species specific primers	Hinrich Schulenburg	hschulenburg@zoologie.uni-kiel.de
MY2560	E809c2	C. elegans	C. elegans wild isolate	MY	51.950777 - 7.536628	Private garden, Roxel, Nordrhein-Westfalen, Germany	compost heap	2012-12-05	Carola Petersen	Carola Petersen	species identified with species specific primers	Hinrich Schulenburg	hschulenburg@zoologie.uni-kiel.de
MY2561	E810c1	C. elegans	C. elegans wild isolate	MY	51.950777 - 7.536628	Private garden, Roxel, Nordrhein-Westfalen, Germany	compost heap	2012-12-05	Carola Petersen	Carola Petersen	species identified with species specific primers	Hinrich Schulenburg	hschulenburg@zoologie.uni-kiel.de
MY2562	E810c2	C. elegans	C. elegans wild isolate	MY	51.950777 - 7.536628	Private garden, Roxel, Nordrhein-Westfalen, Germany	compost heap	2012-12-05	Carola Petersen	Carola Petersen	species identified with species specific primers	Hinrich Schulenburg	hschulenburg@zoologie.uni-kiel.de
MY2563	E810c4	C. elegans	C. elegans wild isolate	MY	51.950777 - 7.536628	Private garden, Roxel, Nordrhein-Westfalen, Germany	compost heap	2012-12-05	Carola Petersen	Carola Petersen	species identified with species specific primers	Hinrich Schulenburg	hschulenburg@zoologie.uni-kiel.de
MY2564	E810c9	C. elegans	C. elegans wild isolate	MY	51.950777 - 7.536628	Private garden, Roxel, Nordrhein-Westfalen, Germany	compost heap	2012-12-05	Carola Petersen	Carola Petersen	species identified with species specific primers	Hinrich Schulenburg	hschulenburg@zoologie.uni-kiel.de
MY2565	E810c10	C. elegans	C. elegans wild isolate	MY	51.950777 - 7.536628	Private garden, Roxel, Nordrhein-Westfalen, Germany	compost heap	2012-12-05	Carola Petersen	Carola Petersen	species identified with species specific primers	Hinrich Schulenburg	hschulenburg@zoologie.uni-kiel.de
MY2566	E811c1	C. elegans	C. elegans wild isolate	MY	51.950777 - 7.536628	Private garden, Roxel, Nordrhein-Westfalen, Germany	compost heap	2012-12-05	Carola Petersen	Carola Petersen	species identified with species specific primers	Hinrich Schulenburg	hschulenburg@zoologie.uni-kiel.de
MY2567	E811c4	C. elegans	C. elegans wild isolate	MY	51.950777 - 7.536628	Private garden, Roxel, Nordrhein-Westfalen, Germany	compost heap	2012-12-05	Carola Petersen	Carola Petersen	species identified with species specific primers	Hinrich Schulenburg	hschulenburg@zoologie.uni-kiel.de
MY2568	E811c5	C. elegans	C. elegans wild isolate	MY	51.950777 - 7.536628	Private garden, Roxel, Nordrhein-Westfalen, Germany	compost heap	2012-12-05	Carola Petersen	Carola Petersen	species identified with species specific primers	Hinrich Schulenburg	hschulenburg@zoologie.uni-kiel.de
MY2569	E811c7	C. elegans	C. elegans wild isolate	MY	51.950777 - 7.536628	Private garden, Roxel, Nordrhein-Westfalen, Germany	compost heap	2012-12-05	Carola Petersen	Carola Petersen	species identified with species specific primers	Hinrich Schulenburg	hschulenburg@zoologie.uni-kiel.de
MY2570	E811c8	C. elegans	C. elegans wild isolate	MY	51.950777 - 7.536628	Private garden, Roxel, Nordrhein-Westfalen, Germany	compost heap	2012-12-05	Carola Petersen	Carola Petersen	species identified with species specific primers	Hinrich Schulenburg	hschulenburg@zoologie.uni-kiel.de
MY2571	E811c9	C. elegans	C. elegans wild isolate	MY	51.950777 - 7.536628	Private garden, Roxel, Nordrhein-Westfalen, Germany	compost heap	2012-12-05	Carola Petersen	Carola Petersen	species identified with species specific primers	Hinrich Schulenburg	hschulenburg@zoologie.uni-kiel.de
MY2572	E811c10	C. elegans	C. elegans wild isolate	MY	51.950777 - 7.536628	Private garden, Roxel, Nordrhein-Westfalen, Germany	compost heap	2012-12-05	Carola Petersen	Carola Petersen	species identified with species specific primers	Hinrich Schulenburg	hschulenburg@zoologie.uni-kiel.de
MY2573	D824c3	C. elegans	C. elegans wild isolate	MY	51.950723 - 7.599099	Farming museum, Muenster, Nordrhein-Westfalen, Germany	compost heap	2012-12-10	Carola Petersen	Carola Petersen	species identified with species specific primers	Hinrich Schulenburg	hschulenburg@zoologie.uni-kiel.de
MY2574	D822c7	C. elegans	C. elegans wild isolate	MY	51.950723 - 7.599099	Farming museum, Muenster, Nordrhein-Westfalen, Germany	compost heap	2012-12-10	Carola Petersen	Carola Petersen	species identified with species specific primers	Hinrich Schulenburg	hschulenburg@zoologie.uni-kiel.de
MY2575	D822c8	C. elegans	C. elegans wild isolate	MY	51.950723 - 7.599099	Farming museum, Muenster, Nordrhein-Westfalen, Germany	compost heap	2012-12-10	Carola Petersen	Carola Petersen	species identified with species specific primers	Hinrich Schulenburg	hschulenburg@zoologie.uni-kiel.de
MY2576	D822c9	C. elegans	C. elegans wild isolate	MY	51.950723 - 7.599099	Farming museum, Muenster, Nordrhein-Westfalen, Germany	compost heap	2012-12-10	Carola Petersen	Carola Petersen	species identified with species specific primers	Hinrich Schulenburg	hschulenburg@zoologie.uni-kiel.de
MY2577	D824c1	C. elegans	C. elegans wild isolate	MY	51.950723 - 7.599099	Farming museum, Muenster, Nordrhein-Westfalen, Germany	compost heap	2012-12-10	Carola Petersen	Carola Petersen	species identified with species specific primers	Hinrich Schulenburg	hschulenburg@zoologie.uni-kiel.de
MY2578	D824c2	C. elegans	C. elegans wild isolate	MY	51.950723 - 7.599099	Farming museum, Muenster, Nordrhein-Westfalen, Germany	compost heap	2012-12-10	Carola Petersen	Carola Petersen	species identified with species specific primers	Hinrich Schulenburg	hschulenburg@zoologie.uni-kiel.de
MY2579	E826c3	C. elegans	C. elegans wild isolate	MY	51.950777 - 7.536628	Private garden, Roxel, Nordrhein-Westfalen, Germany	compost heap	2012-12-10	Carola Petersen	Carola Petersen	species identified with species specific primers	Hinrich Schulenburg	hschulenburg@zoologie.uni-kiel.de
MY2580	E825c8	C. elegans	C. elegans wild isolate	MY	51.950777 - 7.536628	Private garden, Roxel, Nordrhein-Westfalen, Germany	compost heap	2012-12-10	Carola Petersen	Carola Petersen	species identified with species specific primers	Hinrich Schulenburg	hschulenburg@zoologie.uni-kiel.de
MY2581	D824c10	C. elegans	C. elegans wild isolate	MY	51.950723 - 7.599099	Farming museum, Muenster, Nordrhein-Westfalen, Germany	compost heap	2012-12-10	Carola Petersen	Carola Petersen	species identified with species specific primers	Hinrich Schulenburg	hschulenburg@zoologie.uni-kiel.de
MY2582	D824c6	C. elegans	C. elegans wild isolate	MY	51.950723 - 7.599099	Farming museum, Muenster, Nordrhein-Westfalen, Germany	compost heap	2012-12-10	Carola Petersen	Carola Petersen	species identified with species specific primers	Hinrich Schulenburg	hschulenburg@zoologie.uni-kiel.de
MY2583	D824c7	C. elegans	C. elegans wild isolate	MY	51.950723 - 7.599099	Farming museum, Muenster, Nordrhein-Westfalen, Germany	compost heap	2012-12-10	Carola Petersen	Carola Petersen	species identified with species specific primers	Hinrich Schulenburg	hschulenburg@zoologie.uni-kiel.de
MY2584	D824c9	C. elegans	C. elegans wild isolate	MY	51.950723 - 7.599099	Farming museum, Muenster, Nordrhein-Westfalen, Germany	compost heap	2012-12-10	Carola Petersen	Carola Petersen	species identified with species specific primers	Hinrich Schulenburg	hschulenburg@zoologie.uni-kiel.de
MY2585	A814c3	C. elegans	C. elegans wild isolate	MY	54.346355 - 10.117737	Botanical garden, Kiel, Schleswig-Holstein, Germany	compost heap	2012-12-10	Carola Petersen	Carola Petersen	species identified with species specific primers	Hinrich Schulenburg	hschulenburg@zoologie.uni-kiel.de
MY2586	E825c2	C. elegans	C. elegans wild isolate	MY	51.950777 - 7.536628	Private garden, Roxel, Nordrhein-Westfalen, Germany	compost heap	2012-12-10	Carola Petersen	Carola Petersen	species identified with species specific primers	Hinrich Schulenburg	hschulenburg@zoologie.uni-kiel.de
MY2587	E825c5	C. elegans	C. elegans wild isolate	MY	51.950777 - 7.536628	Private garden, Roxel, Nordrhein-Westfalen, Germany	compost heap	2012-12-10	Carola Petersen	Carola Petersen	species identified with species specific primers	Hinrich Schulenburg	hschulenburg@zoologie.uni-kiel.de
MY2588	E825c7	C. elegans	C. elegans wild isolate	MY	51.950777 - 7.536628	Private garden, Roxel, Nordrhein-Westfalen, Germany	compost heap	2012-12-10	Carola Petersen	Carola Petersen	species identified with species specific primers	Hinrich Schulenburg	hschulenburg@zoologie.uni-kiel.de
MY2589	A795c6	C. remanei	C. remanei wild isolate	MY	54.346355 - 10.117737	Botanical garden, Kiel, Schleswig-Holstein, Germany	rotting apple	2012-12-05	Carola Petersen	Carola Petersen	species identified with species specific primers	Hinrich Schulenburg	hschulenburg@zoologie.uni-kiel.de
MY2590	E826c2	C. elegans	C. elegans wild isolate	MY	51.950777 - 7.536628	Private garden, Roxel, Nordrhein-Westfalen, Germany	compost heap	2012-12-10	Carola Petersen	Carola Petersen	species identified with species specific primers	Hinrich Schulenburg	hschulenburg@zoologie.uni-kiel.de
MY2591	E826c1	C. elegans	C. elegans wild isolate	MY	51.950777 - 7.536628	Private garden, Roxel, Nordrhein-Westfalen, Germany	compost heap	2012-12-10	Carola Petersen	Carola Petersen	species identified with species specific primers	Hinrich Schulenburg	hschulenburg@zoologie.uni-kiel.de
MY2592	E825c10	C. elegans	C. elegans wild isolate	MY	51.950777 - 7.536628	Private garden, Roxel, Nordrhein-Westfalen, Germany	compost heap	2012-12-10	Carola Petersen	Carola Petersen	species identified with species specific primers	Hinrich Schulenburg	hschulenburg@zoologie.uni-kiel.de
MY2593	E827c4	C. elegans	C. elegans wild isolate	MY	51.950777 - 7.536628	Private garden, Roxel, Nordrhein-Westfalen, Germany	compost heap	2012-12-10	Carola Petersen	Carola Petersen	species identified with species specific primers	Hinrich Schulenburg	hschulenburg@zoologie.uni-kiel.de
MY2594	E806c8	C. elegans	C. elegans wild isolate	MY	51.950777 - 7.536628	Private garden, Roxel, Nordrhein-Westfalen, Germany	compost heap	2012-12-05	Carola Petersen	Carola Petersen	species identified with species specific primers	Hinrich Schulenburg	hschulenburg@zoologie.uni-kiel.de
MY2595	A799a2	C. remanei	C. remanei wild isolate	MY	54.346355 - 10.117737	Botanical garden, Kiel, Schleswig-Holstein, Germany	rotting apple	2012-12-05	Carola Petersen	Carola Petersen	species identified with species specific primers	Hinrich Schulenburg	hschulenburg@zoologie.uni-kiel.de
MY2596	D802c1	C. elegans	C. elegans wild isolate	MY	51.950723 - 7.599099	Farming museum, Muenster, Nordrhein-Westfalen, Germany	compost heap	2012-12-05	Carola Petersen	Carola Petersen	species identified with species specific primers	Hinrich Schulenburg	hschulenburg@zoologie.uni-kiel.de
MY2597	E8230c4	C. elegans	C. elegans wild isolate	MY	51.950777 - 7.536628	Private garden, Roxel, Nordrhein-Westfalen, Germany	compost heap	2012-12-10	Carola Petersen	Carola Petersen	species identified with species specific primers	Hinrich Schulenburg	hschulenburg@zoologie.uni-kiel.de
MY2598	E826c7	C. elegans	C. elegans wild isolate	MY	51.950777 - 7.536628	Private garden, Roxel, Nordrhein-Westfalen, Germany	compost heap	2012-12-10	Carola Petersen	Carola Petersen	species identified with species specific primers	Hinrich Schulenburg	hschulenburg@zoologie.uni-kiel.de
MY2599	E827c3	C. elegans	C. elegans wild isolate	MY	51.950777 - 7.536628	Private garden, Roxel, Nordrhein-Westfalen, Germany	compost heap	2012-12-10	Carola Petersen	Carola Petersen	species identified with species specific primers	Hinrich Schulenburg	hschulenburg@zoologie.uni-kiel.de
MY2600	E827c2	C. elegans	C. elegans wild isolate	MY	51.950777 - 7.536628	Private garden, Roxel, Nordrhein-Westfalen, Germany	compost heap	2012-12-10	Carola Petersen	Carola Petersen	species identified with species specific primers	Hinrich Schulenburg	hschulenburg@zoologie.uni-kiel.de
MY2601	E826c9	C. elegans	C. elegans wild isolate	MY	51.950777 - 7.536628	Private garden, Roxel, Nordrhein-Westfalen, Germany	compost heap	2012-12-10	Carola Petersen	Carola Petersen	species identified with species specific primers	Hinrich Schulenburg	hschulenburg@zoologie.uni-kiel.de
MY2602	E829c2	C. elegans	C. elegans wild isolate	MY	51.950777 - 7.536628	Private garden, Roxel, Nordrhein-Westfalen, Germany	compost heap	2012-12-10	Carola Petersen	Carola Petersen	species identified with species specific primers	Hinrich Schulenburg	hschulenburg@zoologie.uni-kiel.de
MY2603	E829c1	C. elegans	C. elegans wild isolate	MY	51.950777 - 7.536628	Private garden, Roxel, Nordrhein-Westfalen, Germany	compost heap	2012-12-10	Carola Petersen	Carola Petersen	species identified with species specific primers	Hinrich Schulenburg	hschulenburg@zoologie.uni-kiel.de
MY2604	E826c6	C. elegans	C. elegans wild isolate	MY	51.950777 - 7.536628	Private garden, Roxel, Nordrhein-Westfalen, Germany	compost heap	2012-12-10	Carola Petersen	Carola Petersen	species identified with species specific primers	Hinrich Schulenburg	hschulenburg@zoologie.uni-kiel.de
MY2605	E826c5	C. elegans	C. elegans wild isolate	MY	51.950777 - 7.536628	Private garden, Roxel, Nordrhein-Westfalen, Germany	compost heap	2012-12-10	Carola Petersen	Carola Petersen	species identified with species specific primers	Hinrich Schulenburg	hschulenburg@zoologie.uni-kiel.de
MY2606	E826c8	C. elegans	C. elegans wild isolate	MY	51.950777 - 7.536628	Private garden, Roxel, Nordrhein-Westfalen, Germany	compost heap	2012-12-10	Carola Petersen	Carola Petersen	species identified with species specific primers	Hinrich Schulenburg	hschulenburg@zoologie.uni-kiel.de
MY2607	E826c4	C. elegans	C. elegans wild isolate	MY	51.950777 - 7.536628	Private garden, Roxel, Nordrhein-Westfalen, Germany	compost heap	2012-12-10	Carola Petersen	Carola Petersen	species identified with species specific primers	Hinrich Schulenburg	hschulenburg@zoologie.uni-kiel.de
MY2608	E829c3	C. elegans	C. elegans wild isolate	MY	51.950777 - 7.536628	Private garden, Roxel, Nordrhein-Westfalen, Germany	compost heap	2012-12-10	Carola Petersen	Carola Petersen	species identified with species specific primers	Hinrich Schulenburg	hschulenburg@zoologie.uni-kiel.de
MY2609	E8230c3	C. elegans	C. elegans wild isolate	MY	51.950777 - 7.536628	Private garden, Roxel, Nordrhein-Westfalen, Germany	compost heap	2012-12-10	Carola Petersen	Carola Petersen	species identified with species specific primers	Hinrich Schulenburg	hschulenburg@zoologie.uni-kiel.de
MY2610	E8230c1	C. elegans	C. elegans wild isolate	MY	51.950777 - 7.536628	Private garden, Roxel, Nordrhein-Westfalen, Germany	compost heap	2012-12-10	Carola Petersen	Carola Petersen	species identified with species specific primers	Hinrich Schulenburg	hschulenburg@zoologie.uni-kiel.de
MY2611	E829c8	C. elegans	C. elegans wild isolate	MY	51.950777 - 7.536628	Private garden, Roxel, Nordrhein-Westfalen, Germany	compost heap	2012-12-10	Carola Petersen	Carola Petersen	species identified with species specific primers	Hinrich Schulenburg	hschulenburg@zoologie.uni-kiel.de
MY2612	E829c6	C. elegans	C. elegans wild isolate	MY	51.950777 - 7.536628	Private garden, Roxel, Nordrhein-Westfalen, Germany	compost heap	2012-12-10	Carola Petersen	Carola Petersen	species identified with species specific primers	Hinrich Schulenburg	hschulenburg@zoologie.uni-kiel.de
MY2613	E806c6	C. elegans	C. elegans wild isolate	MY	51.950777 - 7.536628	Private garden, Roxel, Nordrhein-Westfalen, Germany	compost heap	2012-12-05	Carola Petersen	Carola Petersen	species identified with species specific primers	Hinrich Schulenburg	hschulenburg@zoologie.uni-kiel.de
MY2614	D802c5	C. elegans	C. elegans wild isolate	MY	51.950723 - 7.599099	Farming museum, Muenster, Nordrhein-Westfalen, Germany	compost heap	2012-12-05	Carola Petersen	Carola Petersen	species identified with species specific primers	Hinrich Schulenburg	hschulenburg@zoologie.uni-kiel.de
MY2615	E806c3	C. elegans	C. elegans wild isolate	MY	51.950777 - 7.536628	Private garden, Roxel, Nordrhein-Westfalen, Germany	compost heap	2012-12-05	Carola Petersen	Carola Petersen	species identified with species specific primers	Hinrich Schulenburg	hschulenburg@zoologie.uni-kiel.de
MY2616	D824c4	C. elegans	C. elegans wild isolate	MY	51.950723 - 7.599099	Farming museum, Muenster, Nordrhein-Westfalen, Germany	compost heap	2012-12-10	Carola Petersen	Carola Petersen	species identified with species specific primers	Hinrich Schulenburg	hschulenburg@zoologie.uni-kiel.de
MY2617	E826c10	C. elegans	C. elegans wild isolate	MY	51.950777 - 7.536628	Private garden, Roxel, Nordrhein-Westfalen, Germany	compost heap	2012-12-10	Carola Petersen	Carola Petersen	species identified with species specific primers	Hinrich Schulenburg	hschulenburg@zoologie.uni-kiel.de
MY2618	E827c9	C. elegans	C. elegans wild isolate	MY	51.950777 - 7.536628	Private garden, Roxel, Nordrhein-Westfalen, Germany	compost heap	2012-12-10	Carola Petersen	Carola Petersen	species identified with species specific primers	Hinrich Schulenburg	hschulenburg@zoologie.uni-kiel.de
MY2619	A820a10	C. remanei	C. remanei wild isolate	MY	54.346355 - 10.117737	Botanical garden, Kiel, Schleswig-Holstein, Germany	rotting apple	2012-12-10	Carola Petersen	Carola Petersen	species identified with species specific primers	Hinrich Schulenburg	hschulenburg@zoologie.uni-kiel.de
MY2620	E825c9	C. elegans	C. elegans wild isolate	MY	51.950777 - 7.536628	Private garden, Roxel, Nordrhein-Westfalen, Germany	compost heap	2012-12-10	Carola Petersen	Carola Petersen	species identified with species specific primers	Hinrich Schulenburg	hschulenburg@zoologie.uni-kiel.de
MY2621	D824c8	C. elegans	C. elegans wild isolate	MY	51.950723 - 7.599099	Farming museum, Muenster, Nordrhein-Westfalen, Germany	compost heap	2012-12-10	Carola Petersen	Carola Petersen	species identified with species specific primers	Hinrich Schulenburg	hschulenburg@zoologie.uni-kiel.de

## Sheet: legend internal code
Legend for internal code
Internal code consists of four elements:
first a letter, then a number, another letter, and a final number
First Capital letter indicates the location
A - Kiel, botanical garden
D - Münster, farming museum
E - Roxel, private garden
The following number indicates particular samples
Continuous number for all samples (across locations)
The second small letter indicates the substrate type
a - apple
c - compost
The final number indicates individual worms per sample
Continuous number for the isolated worms from one particular sample
Example
A106c7 = Kiel - 106th sample - compost - seventh worm
