# Supplementary material for: The prevalence of Caenorhabditis elegans across 1.5 years in selected North German locations: the importance of substrate type, abiotic parameters, and Caenorhabditis competitors
Source: BMC Ecol. 2014 Feb 6;14:4. doi: 10.1186/1472-6785-14-4 (PMC3918102; doi:10.1186/1472-6785-14-4)
Supplement: Additional file 6: Table S2 — Detailed overview of prevalence of C. elegans and C. remanei across the three North German locations. The list provides information on number and proportion of samples per substrate, location, and month. [file 1472-6785-14-4-S6.xlsx]

## Sheet: Variation in prevalence
	C. remanei		C. elegans		C. remanei		C. elegans		C. remanei		C. elegans		C. remanei		C. elegans		C. remanei
	Kiel apple		Münster apple		Münster apple		Kiel compost		Kiel compost		Münster compost		Münster compost		Roxel compost		Roxel compost
Month	# P / # Total	Prop	# P / # Total	Prop	# P / # Total	Prop	# P / # Total	Prop	# P / # Total	Prop	# P / # Total	Prop	# P / # Total	Prop	# P / # Total	Prop	# P / # Total	Prop
Jul 11	ns	ns	0/4	0	0/4	0	ns	ns	ns	ns	0/1	0	0/1	0	4/8	0.50	0/8	0
2011-08-01	1/4	0.25	ns	ns	ns	ns	1/5	0.20	1/5	0.20	ns	ns	ns	ns	ns	ns	ns	ns
2011-09-01	1/3	0.33	0/7	0	2/7	0.29	4/6	0.67	1/6	0.17	1/4	0.25	1/4	0.25	5/8	0.63	0/8	0
Oct 11	4/5	0.80	0/5	0	1/5	0.20	2/6	0.33	1/6	0.17	1/3	0.33	0/3	0	6/16	0.38	0/16	0
2011-11-01	3/6	0.50	0/4	0	4/4	1.00	1/7	0.14	1/7	0.14	3/5	0.60	0/5	0	3/12	0.25	1/12	0.08
Dec 11	2/8	0.25	ns	ns	ns	ns	6/12	0.50	0/12	0	2/6	0.33	0/6	0	2/12	0.17	0/12	0
2012-01-01	4/9	0.44	ns	ns	ns	ns	2/15	0.13	0/15	0	1/9	0.11	0/9	0	0/12	0	0/12	0
2012-02-01	0/8	0	ns	ns	ns	ns	0/13	0	0/13	0	0/10	0	0/10	0	0/12	0	0/12	0
Mar 12	3/8	0.38	ns	ns	ns	ns	0/12	0	0/12	0	0/12	0	0/12	0	0/11	0	0/11	0
2012-04-01	1/8	0.13	ns	ns	ns	ns	0/12	0	0/12	0	0/10	0	0/10	0	0/12	0	0/12	0
May 12	4/8	0.50	ns	ns	ns	ns	1/12	0.08	0/12	0	0/10	0	0/10	0	1/12	0.08	0/12	0
2012-06-01	0/7	0	ns	ns	ns	ns	1/7	0.14	0/7	0	0/10	0	0/10	0	1/12	0.08	0/12	0
2012-07-01	2/8	0.25	0/2	0	0/2	0	2/10	0.20	0/10	0	0/7	0	0/7	0	6/12	0.50	0/12	0
2012-08-01	1/7	0.14	0/7	0	0/7	0	2/11	0.18	1/11	0.09	0/8	0	0/8	0	2/12	0.17	0/12	0
2012-09-01	3/9	0.33	2/6	0.33	2/6	0.33	3/11	0.27	0/11	0	4/9	0.44	0/9	0	9/12	0.75	0/12	0
Oct 12	5/9	0.56	3/5	0.60	0/5	0	2/11	0.18	1/11	0.09	6/8	0.75	0/8	0	11/12	0.92	2/12	0.17
2012-11-01	4/8	0.50	1/2	0.50	1/2	0.50	1/11	0.09	0/11	0	6/9	0.67	0/9	0	9/12	0.75	1/12	0.08
Dec 12	3/8	0.38	ns	ns	ns	ns	2/9	0.22	1/9	0.11	3/8	0.38	0/8	0	11/12	0.92	0/12	0
# P, Number of positive samples per month
# Total, number of samples collected per month
Prop, proportion of positive samples per month, location, and substrate type
ns, no samples collected
